# Supplementary material for: Tris(ethane-1,2-diamine-κ2 N,N′)cobalt(III) carbonate iodide tetra­hydrate
Source: Acta Crystallogr Sect E Struct Rep Online. 2010 Aug 21;66(Pt 9):m1148–9. doi: 10.1107/S1600536810033143 (PMC3007973; doi:10.1107/S1600536810033143)
Supplement: Supplementary file 1 [file e-66-m1148-sup1.cif]

##############################################################################
###                                                                        ###
###        Electronic paper (Acta Crystallographica Section E)             ###
###                                                                        ###
##############################################################################
#                                                                            #
# This CIF contains the data in a paper accepted for publication in Acta     #
# Crystallographica Section E. It conforms to the requirements of Notes      #
# for Authors for Section E, and has been peer reviewed under the auspices   #
# of the IUCr Commission on Journals.                                        #
#                                                                            #
# Full details of the Crystallographic Information File format               #
# are given in the paper "The Crystallographic Information File (CIF):       #
# a New Standard Archive File for Crystallography" by S. R. Hall, F. H.      #
# Allen and I. D. Brown [Acta Cryst. (1991), A47, 655-685].                  #
#                                                                            #
# The current version of the core CIF dictionary is obtainable from          #
# ftp://ftp.iucr.org/pub/cif_core.dic. The current version number is 2.4.    #
#                                                                            #
# Software is freely available for graphical display of the structure(s) in  #
# this CIF.  For information consult the CIF home page http://www.iucr.org/  #
# cif/home.html                                                              #
#                                                                            #
# This file may be used for bona fide research purposes within the           #
# scientific community so long as proper attribution is given to the journal # 
# article from which it was obtained.                                        #
#                                                                            #
##############################################################################
                                             
data_global
_audit_creation_method     SHELXL-97
_journal_date_recd_electronic     2010-08-10
_journal_date_accepted     2010-08-17
_journal_name_full     'Acta Crystallographica, Section E'
_journal_year     2010
_journal_volume     66
_journal_issue      9
_journal_page_first     m1148
_journal_page_last     m1149
_journal_paper_category     QM
_journal_coeditor_code     BT5324
_publ_contact_author_name     'Jasinski, Jerry P.'
_publ_contact_author_address
;
Department of Chemistry
Keene State College
229 Main Street
Keene, New Hampshire 03435, USA
;
_publ_contact_author_email     jjasinski@keene.edu
_publ_contact_author_fax     ?
_publ_contact_author_phone     '603 358-2563'
_publ_section_title
;
Tris(ethane-1,2-diamine-\k^2^<i>N</i>,<i>N</i>')cobalt(III) carbonate iodide
tetrahydrate
;
loop_
    _publ_author_name
    _publ_author_address
    'Brewer, Greg'
;
Department of Chemistry
Georgetown University
620 Michigan Av. NE
Washington, DC 20064, USA
;
    'Butcher, Ray J.'
;
Department of Chemistry
Howard University
525 College St. NW
Washington
DC 20059, USA
;
    'Jasinski, Jerry P.'
;
Department of Chemistry
Keene State College
229 Main Street
Keene, NH 03435-2001, USA
;
data_I
_chemical_name_systematic
;
Tris(ethane-1,2-diamine-\k^2^<i>N</i>,<i>N</i>')cobalt(III) carbonate iodide
tetrahydrate
;
_chemical_name_common     ?
_chemical_formula_moiety     'C6 H24 Co N6 3+, C O3 -, I -, 4(H2 O)'
_chemical_formula_sum     'C7 H32 Co I N6 O7'
_chemical_formula_iupac     '[Co (C2 H8 N2)3] (C O3) I, 4H2 O'
_chemical_formula_weight     498.22
_chemical_melting_point     ?
_symmetry_cell_setting     orthorhombic
_symmetry_space_group_name_H-M     'P n a 21'
_symmetry_space_group_name_Hall     'P 2c -2n'
loop_
    _symmetry_equiv_pos_as_xyz
    'x, y, z'
    '-x, -y, z+1/2'
    '-x+1/2, y+1/2, z+1/2'
    'x+1/2, -y+1/2, z'
_cell_length_a     16.6907(2)
_cell_length_b     8.70310(10)
_cell_length_c     12.5718(2)
_cell_angle_alpha     90.00
_cell_angle_beta     90.00
_cell_angle_gamma     90.00
_cell_volume     1826.19(4)
_cell_formula_units_Z     4
_cell_measurement_reflns_used     14059
_cell_measurement_theta_min     4.6282
_cell_measurement_theta_max     34.7329
_cell_measurement_temperature     123(2)
_exptl_crystal_description     chunk
_exptl_crystal_colour     orange
_exptl_crystal_size_max     0.52
_exptl_crystal_size_mid     0.46
_exptl_crystal_size_min     0.35
_exptl_crystal_density_diffrn     1.812
_exptl_crystal_density_meas     ?
_exptl_crystal_density_method     'not measured'
_exptl_crystal_F_000     1008
_exptl_absorpt_coefficient_mu     2.669
_exptl_absorpt_correction_type     multi-scan
_exptl_absorpt_process_details
;
(<i>CrysAlis RED</i>; Oxford Diffraction, 2007)
;
_exptl_absorpt_correction_T_min     0.73699
_exptl_absorpt_correction_T_max     1.00000
_exptl_special_details
;
;
_diffrn_ambient_temperature     123(2)
_diffrn_radiation_type     MoK\a
_diffrn_radiation_wavelength     0.71073
_diffrn_radiation_source     'Enhance (Mo) X-ray Source'
_diffrn_radiation_monochromator     graphite
_diffrn_measurement_device_type     'Oxford Diffraction Gemini R'
_diffrn_measurement_method     '\f and \w scans'
_diffrn_detector_area_resol_mean     10.5081
_diffrn_reflns_number     25329
_diffrn_reflns_av_R_equivalents     0.0278
_diffrn_reflns_av_sigmaI/netI     0.0295
_diffrn_reflns_theta_min     4.64
_diffrn_reflns_theta_max     34.85
_diffrn_reflns_theta_full     25.00
_diffrn_measured_fraction_theta_max     0.965
_diffrn_measured_fraction_theta_full     0.987
_diffrn_reflns_limit_h_min     -26
_diffrn_reflns_limit_h_max     26
_diffrn_reflns_limit_k_min     -13
_diffrn_reflns_limit_k_max     13
_diffrn_reflns_limit_l_min     -20
_diffrn_reflns_limit_l_max     19
_diffrn_standards_number     ?
_diffrn_standards_interval_count     ?
_diffrn_standards_interval_time     ?
_diffrn_standards_decay_%     ?
_refine_special_details
;
Refinement of <i>F</i>^2^ against ALL reflections. The weighted <i>R</i>-factor
<i>wR</i> and goodness of fit <i>S</i> are based on <i>F</i>^2^, conventional
<i>R</i>-factors <i>R</i> are based on <i>F</i>, with <i>F</i> set to zero for
negative <i>F</i>^2^. The threshold expression of <i>F</i>^2^ >
\s(<i>F</i>^2^) is used only for calculating <i>R</i>-factors(gt) <i>etc</i>.
and is not relevant to the choice of reflections for refinement.
<i>R</i>-factors based on <i>F</i>^2^ are statistically about twice as large
as those based on <i>F</i>, and <i>R</i>- factors based on ALL data will be
even larger.
;
_reflns_number_total     7440
_reflns_number_gt     6109
_reflns_threshold_expression     I>2\s(I)
_refine_ls_structure_factor_coef     Fsqd
_refine_ls_matrix_type     full
_refine_ls_R_factor_all     0.0326
_refine_ls_R_factor_gt     0.0230
_refine_ls_wR_factor_gt     0.0465
_refine_ls_wR_factor_ref     0.0481
_refine_ls_goodness_of_fit_ref     0.965
_refine_ls_restrained_S_all     0.965
_refine_ls_number_reflns     7440
_refine_ls_number_parameters     224
_refine_ls_number_restraints     13
_refine_ls_hydrogen_treatment     mixed
_refine_ls_weighting_scheme     calc
_refine_ls_weighting_details
                 'calc w=1/[\s^2^(Fo^2^)+(0.0247P)^2^] where P=(Fo^2^+2Fc^2^)/3'
_atom_sites_solution_hydrogens     geom
_atom_sites_solution_primary     direct
_atom_sites_solution_secondary     difmap
_refine_ls_shift/su_max     0.004
_refine_ls_shift/su_mean     0.000
_refine_diff_density_max     0.504
_refine_diff_density_min     -0.517
_refine_ls_extinction_method     '<i>SHELXL97</i> (Sheldrick, 2008)'
_refine_ls_extinction_coef     0.0039(3)
_refine_ls_extinction_expression
                                  'Fc^*^=kFc[1+0.001xFc^2^\l^3^/sin(2\q)]^-1/4^'
_refine_ls_abs_structure_details     'Flack (1983), 3466 Friedel pairs'
_refine_ls_abs_structure_Flack     0.034(8)
loop_
    _atom_type_symbol
    _atom_type_description
    _atom_type_scat_dispersion_real
    _atom_type_scat_dispersion_imag
    _atom_type_scat_source
    'C' 'C' 0.0033 0.0016
                         'International Tables Vol C Tables 4.2.6.8 and 6.1.1.4'
    'H' 'H' 0.0000 0.0000
                         'International Tables Vol C Tables 4.2.6.8 and 6.1.1.4'
    'Co' 'Co' 0.3494 0.9721
                         'International Tables Vol C Tables 4.2.6.8 and 6.1.1.4'
    'I' 'I' -0.4742 1.8119
                         'International Tables Vol C Tables 4.2.6.8 and 6.1.1.4'
    'N' 'N' 0.0061 0.0033
                         'International Tables Vol C Tables 4.2.6.8 and 6.1.1.4'
    'O' 'O' 0.0106 0.0060
                         'International Tables Vol C Tables 4.2.6.8 and 6.1.1.4'
_computing_data_collection     '<i>CrysAlis PRO</i> (Oxford Diffraction, 2007)'
_computing_cell_refinement     '<i>CrysAlis PRO</i> (Oxford Diffraction, 2007)'
_computing_data_reduction     '<i>CrysAlis PRO</i> (Oxford Diffraction, 2007)'
_computing_structure_solution     '<i>SHELXS97</i> (Sheldrick, 2008)'
_computing_structure_refinement     '<i>SHELXL97</i> (Sheldrick, 2008)'
_computing_molecular_graphics     '<i>SHELXTL</i> (Sheldrick, 2008)'
_computing_publication_material     '<i>SHELXTL</i> (Sheldrick, 2008)'
loop_
    _atom_site_type_symbol
    _atom_site_label
    _atom_site_fract_x
    _atom_site_fract_y
    _atom_site_fract_z
    _atom_site_U_iso_or_equiv
    _atom_site_adp_type
    _atom_site_calc_flag
    _atom_site_refinement_flags
    _atom_site_occupancy
    _atom_site_disorder_assembly
    _atom_site_disorder_group
    Co Co 0.253677(10) 0.80188(2) 0.618078(18) 0.01164(4) Uani d . 1 . .
    N N11 0.18624(8) 0.71681(17) 0.50344(11) 0.0151(3) Uani d . 1 . .
    H H11A 0.1933 0.6121 0.4995 0.018 Uiso d R 1 . .
    H H11B 0.1331 0.7358 0.5179 0.018 Uiso d R 1 . .
    N N12 0.31791(8) 0.89092(17) 0.50246(11) 0.0158(3) Uani d . 1 . .
    H H12A 0.3066 0.9939 0.4957 0.019 Uiso d R 1 . .
    H H12B 0.3716 0.8805 0.5174 0.019 Uiso d R 1 . .
    N N21 0.31973(7) 0.61537(14) 0.62246(13) 0.0166(2) Uani d . 1 . .
    H H21A 0.2875 0.5297 0.6213 0.020 Uiso d R 1 . .
    H H21B 0.3529 0.6121 0.5641 0.020 Uiso d R 1 . .
    N N22 0.32782(8) 0.88267(16) 0.72458(11) 0.0153(3) Uani d . 1 . .
    H H22A 0.3444 0.9794 0.7050 0.018 Uiso d R 1 . .
    H H22B 0.3023 0.8900 0.7892 0.018 Uiso d R 1 . .
    N N31 0.18243(8) 0.71917(17) 0.72761(12) 0.0153(3) Uani d . 1 . .
    H H31A 0.1657 0.6224 0.7083 0.018 Uiso d R 1 . .
    H H31B 0.2097 0.7114 0.7910 0.018 Uiso d R 1 . .
    N N32 0.18705(7) 0.98751(14) 0.62582(13) 0.0161(2) Uani d . 1 . .
    H H32A 0.2190 1.0736 0.6239 0.019 Uiso d R 1 . .
    H H32B 0.1526 0.9909 0.5687 0.019 Uiso d R 1 . .
    C C11 0.20837(10) 0.7882(2) 0.40106(13) 0.0185(3) Uani d . 1 . .
    H H11C 0.1811 0.8885 0.3928 0.022 Uiso calc R 1 . .
    H H11D 0.1925 0.7210 0.3412 0.022 Uiso calc R 1 . .
    C C12 0.29845(10) 0.8098(2) 0.40232(13) 0.0189(3) Uani d . 1 . .
    H H12C 0.3259 0.7091 0.3998 0.023 Uiso calc R 1 . .
    H H12D 0.3158 0.8714 0.3402 0.023 Uiso calc R 1 . .
    C C21 0.36832(10) 0.6175(2) 0.72172(14) 0.0226(4) Uani d . 1 . .
    H H21C 0.4138 0.5449 0.7160 0.027 Uiso calc R 1 . .
    H H21D 0.3350 0.5877 0.7836 0.027 Uiso calc R 1 . .
    C C22 0.39832(9) 0.7795(2) 0.73421(14) 0.0222(3) Uani d . 1 . .
    H H22C 0.4241 0.7927 0.8045 0.027 Uiso calc R 1 . .
    H H22D 0.4382 0.8035 0.6783 0.027 Uiso calc R 1 . .
    C C31 0.11178(10) 0.8214(2) 0.74117(14) 0.0218(3) Uani d . 1 . .
    H H31C 0.0884 0.8080 0.8130 0.026 Uiso calc R 1 . .
    H H31D 0.0702 0.7965 0.6877 0.026 Uiso calc R 1 . .
    C C32 0.14064(10) 0.9841(2) 0.72663(17) 0.0218(3) Uani d . 1 . .
    H H32C 0.0946 1.0555 0.7225 0.026 Uiso calc R 1 . .
    H H32D 0.1750 1.0151 0.7871 0.026 Uiso calc R 1 . .
    O O1S 0.25421(6) 0.80615(15) 1.08978(9) 0.0194(2) Uani d . 1 . .
    O O2S 0.23978(8) 0.67827(14) 0.93676(10) 0.0232(3) Uani d . 1 . .
    O O3S 0.27443(8) 0.92499(15) 0.93456(10) 0.0244(3) Uani d . 1 . .
    C C1S 0.25620(8) 0.80301(18) 0.98495(13) 0.0159(3) Uani d . 1 . .
    O O1W 0.48655(10) 1.0158(3) 0.4929(2) 0.0495(6) Uani d D 1 . .
    H H1W1 0.4953(16) 1.003(5) 0.4303(16) 0.074 Uiso d D 1 . .
    H H1W2 0.5264(15) 1.041(4) 0.522(2) 0.074 Uiso d D 1 . .
    O O2W 0.38714(8) 1.18109(17) 0.64128(11) 0.0285(3) Uani d D 1 . .
    H H2W1 0.3484(10) 1.228(3) 0.625(2) 0.043 Uiso d D 1 . .
    H H2W2 0.4135(11) 1.177(3) 0.5871(16) 0.043 Uiso d D 1 . .
    O O3W 0.10686(8) 0.44224(16) 0.64602(12) 0.0281(3) Uani d D 1 . .
    H H3W1 0.1450(11) 0.385(3) 0.635(2) 0.042 Uiso d D 1 . .
    H H3W2 0.0811(12) 0.406(3) 0.6930(17) 0.042 Uiso d D 1 . .
    O O4W 0.49798(8) 1.1631(2) 0.80022(14) 0.0363(4) Uani d D 1 . .
    H H4W1 0.4993(11) 1.238(3) 0.839(3) 0.054 Uiso d D 1 . .
    H H4W2 0.4597(13) 1.180(3) 0.7605(19) 0.054 Uiso d D 1 . .
    I I 0.500266(6) 0.526338(14) 0.47581(2) 0.02884(4) Uani d . 1 . .
loop_
    _atom_site_aniso_label
    _atom_site_aniso_U_11
    _atom_site_aniso_U_22
    _atom_site_aniso_U_33
    _atom_site_aniso_U_12
    _atom_site_aniso_U_13
    _atom_site_aniso_U_23
    Co 0.01398(8) 0.01044(7) 0.01049(7) 0.00031(6) 0.00016(8) -0.00020(9)
    N11 0.0174(6) 0.0146(7) 0.0132(6) 0.0009(5) -0.0016(5) -0.0011(5)
    N12 0.0166(6) 0.0155(7) 0.0152(6) 0.0000(5) 0.0015(4) 0.0001(5)
    N21 0.0190(5) 0.0138(6) 0.0170(6) 0.0029(4) 0.0011(6) 0.0012(6)
    N22 0.0173(6) 0.0136(7) 0.0151(6) -0.0006(5) 0.0001(5) -0.0009(5)
    N31 0.0202(6) 0.0118(7) 0.0139(6) -0.0018(5) 0.0007(5) -0.0002(5)
    N32 0.0184(5) 0.0151(6) 0.0149(6) 0.0000(4) 0.0004(6) -0.0007(5)
    C11 0.0239(8) 0.0189(8) 0.0125(7) 0.0003(6) -0.0022(6) 0.0009(6)
    C12 0.0246(8) 0.0210(9) 0.0111(7) 0.0010(6) 0.0032(6) -0.0012(6)
    C21 0.0249(8) 0.0232(10) 0.0199(8) 0.0072(7) -0.0038(7) 0.0039(6)
    C22 0.0178(7) 0.0265(9) 0.0223(8) 0.0036(7) -0.0060(6) -0.0027(7)
    C31 0.0193(7) 0.0263(9) 0.0197(8) 0.0011(6) 0.0058(6) 0.0005(7)
    C32 0.0232(7) 0.0226(9) 0.0195(7) 0.0065(7) 0.0042(8) -0.0033(6)
    O1S 0.0242(5) 0.0213(6) 0.0129(5) -0.0016(4) -0.0006(4) -0.0013(4)
    O2S 0.0389(7) 0.0136(6) 0.0172(6) -0.0040(5) -0.0030(5) -0.0013(4)
    O3S 0.0428(7) 0.0138(6) 0.0166(5) -0.0044(5) 0.0023(5) 0.0001(5)
    C1S 0.0195(6) 0.0146(6) 0.0136(6) 0.0023(5) 0.0001(7) 0.0005(7)
    O1W 0.0317(8) 0.0663(12) 0.0506(18) -0.0069(7) 0.0049(8) -0.0220(10)
    O2W 0.0264(6) 0.0335(8) 0.0257(7) 0.0008(5) -0.0022(5) 0.0036(6)
    O3W 0.0262(6) 0.0259(7) 0.0321(8) -0.0011(5) 0.0036(5) -0.0006(6)
    O4W 0.0326(8) 0.0494(10) 0.0269(7) 0.0031(6) -0.0040(6) -0.0047(7)
    I 0.02008(5) 0.04341(7) 0.02305(5) -0.00295(5) -0.00117(4) -0.00428(9)
_geom_special_details
;
All e.s.d.'s (except the e.s.d. in the dihedral angle between two l.s. planes)
are estimated using the full covariance matrix. The cell e.s.d.'s are taken
into account individually in the estimation of e.s.d.'s in distances, angles
and torsion angles; correlations between e.s.d.'s in cell parameters are only
used when they are defined by crystal symmetry. An approximate (isotropic)
treatment of cell e.s.d.'s is used for estimating e.s.d.'s involving l.s.
planes.
;
loop_
    _geom_bond_atom_site_label_1
    _geom_bond_atom_site_label_2
    _geom_bond_site_symmetry_2
    _geom_bond_distance
    _geom_bond_publ_flag
    Co N22 . 1.9541(14) ?
    Co N31 . 1.9566(14) ?
    Co N21 . 1.9630(12) ?
    Co N32 . 1.9637(12) ?
    Co N12 . 1.9654(14) ?
    Co N11 . 1.9729(14) ?
    N11 C11 . 1.476(2) ?
    N11 H11A . 0.9200 ?
    N11 H11B . 0.9201 ?
    N12 C12 . 1.479(2) ?
    N12 H12A . 0.9200 ?
    N12 H12B . 0.9200 ?
    N21 C21 . 1.488(2) ?
    N21 H21A . 0.9201 ?
    N21 H21B . 0.9200 ?
    N22 C22 . 1.485(2) ?
    N22 H22A . 0.9201 ?
    N22 H22B . 0.9200 ?
    N31 C31 . 1.487(2) ?
    N31 H31A . 0.9199 ?
    N31 H31B . 0.9201 ?
    N32 C32 . 1.486(2) ?
    N32 H32A . 0.9200 ?
    N32 H32B . 0.9201 ?
    C11 C12 . 1.515(2) ?
    C11 H11C . 0.9900 ?
    C11 H11D . 0.9900 ?
    C12 H12C . 0.9900 ?
    C12 H12D . 0.9900 ?
    C21 C22 . 1.505(3) ?
    C21 H21C . 0.9900 ?
    C21 H21D . 0.9900 ?
    C22 H22C . 0.9900 ?
    C22 H22D . 0.9900 ?
    C31 C32 . 1.507(3) ?
    C31 H31C . 0.9900 ?
    C31 H31D . 0.9900 ?
    C32 H32C . 0.9900 ?
    C32 H32D . 0.9900 ?
    O1S C1S . 1.3186(19) ?
    O2S C1S . 1.273(2) ?
    O3S C1S . 1.273(2) ?
    O1W H1W1 . 0.808(18) ?
    O1W H1W2 . 0.788(17) ?
    O2W H2W1 . 0.791(15) ?
    O2W H2W2 . 0.811(15) ?
    O3W H3W1 . 0.820(15) ?
    O3W H3W2 . 0.795(15) ?
    O4W H4W1 . 0.818(17) ?
    O4W H4W2 . 0.824(16) ?
loop_
    _geom_angle_atom_site_label_1
    _geom_angle_atom_site_label_2
    _geom_angle_atom_site_label_3
    _geom_angle_site_symmetry_1
    _geom_angle_site_symmetry_3
    _geom_angle
    _geom_angle_publ_flag
    N22 Co N31 . . 92.01(6) ?
    N22 Co N21 . . 85.56(6) ?
    N31 Co N21 . . 90.99(6) ?
    N22 Co N32 . . 91.64(6) ?
    N31 Co N32 . . 85.62(6) ?
    N21 Co N32 . . 175.53(8) ?
    N22 Co N12 . . 91.11(5) ?
    N31 Co N12 . . 175.62(6) ?
    N21 Co N12 . . 92.32(6) ?
    N32 Co N12 . . 91.21(6) ?
    N22 Co N11 . . 175.48(6) ?
    N31 Co N11 . . 91.68(5) ?
    N21 Co N11 . . 91.75(6) ?
    N32 Co N11 . . 91.25(6) ?
    N12 Co N11 . . 85.35(6) ?
    C11 N11 Co . . 109.64(10) ?
    C11 N11 H11A . . 109.7 ?
    Co N11 H11A . . 109.7 ?
    C11 N11 H11B . . 109.7 ?
    Co N11 H11B . . 109.7 ?
    H11A N11 H11B . . 108.2 ?
    C12 N12 Co . . 108.75(10) ?
    C12 N12 H12A . . 109.9 ?
    Co N12 H12A . . 109.9 ?
    C12 N12 H12B . . 109.9 ?
    Co N12 H12B . . 109.9 ?
    H12A N12 H12B . . 108.3 ?
    C21 N21 Co . . 108.63(11) ?
    C21 N21 H21A . . 110.0 ?
    Co N21 H21A . . 110.0 ?
    C21 N21 H21B . . 110.0 ?
    Co N21 H21B . . 110.0 ?
    H21A N21 H21B . . 108.3 ?
    C22 N22 Co . . 109.88(10) ?
    C22 N22 H22A . . 109.7 ?
    Co N22 H22A . . 109.7 ?
    C22 N22 H22B . . 109.7 ?
    Co N22 H22B . . 109.7 ?
    H22A N22 H22B . . 108.2 ?
    C31 N31 Co . . 110.04(11) ?
    C31 N31 H31A . . 109.7 ?
    Co N31 H31A . . 109.7 ?
    C31 N31 H31B . . 109.7 ?
    Co N31 H31B . . 109.7 ?
    H31A N31 H31B . . 108.2 ?
    C32 N32 Co . . 108.74(11) ?
    C32 N32 H32A . . 109.9 ?
    Co N32 H32A . . 109.9 ?
    C32 N32 H32B . . 109.9 ?
    Co N32 H32B . . 109.9 ?
    H32A N32 H32B . . 108.3 ?
    N11 C11 C12 . . 106.94(12) ?
    N11 C11 H11C . . 110.3 ?
    C12 C11 H11C . . 110.3 ?
    N11 C11 H11D . . 110.3 ?
    C12 C11 H11D . . 110.3 ?
    H11C C11 H11D . . 108.6 ?
    N12 C12 C11 . . 106.62(13) ?
    N12 C12 H12C . . 110.4 ?
    C11 C12 H12C . . 110.4 ?
    N12 C12 H12D . . 110.4 ?
    C11 C12 H12D . . 110.4 ?
    H12C C12 H12D . . 108.6 ?
    N21 C21 C22 . . 106.28(14) ?
    N21 C21 H21C . . 110.5 ?
    C22 C21 H21C . . 110.5 ?
    N21 C21 H21D . . 110.5 ?
    C22 C21 H21D . . 110.5 ?
    H21C C21 H21D . . 108.7 ?
    N22 C22 C21 . . 107.12(13) ?
    N22 C22 H22C . . 110.3 ?
    C21 C22 H22C . . 110.3 ?
    N22 C22 H22D . . 110.3 ?
    C21 C22 H22D . . 110.3 ?
    H22C C22 H22D . . 108.5 ?
    N31 C31 C32 . . 107.14(13) ?
    N31 C31 H31C . . 110.3 ?
    C32 C31 H31C . . 110.3 ?
    N31 C31 H31D . . 110.3 ?
    C32 C31 H31D . . 110.3 ?
    H31C C31 H31D . . 108.5 ?
    N32 C32 C31 . . 106.79(15) ?
    N32 C32 H32C . . 110.4 ?
    C31 C32 H32C . . 110.4 ?
    N32 C32 H32D . . 110.4 ?
    C31 C32 H32D . . 110.4 ?
    H32C C32 H32D . . 108.6 ?
    O2S C1S O3S . . 121.71(16) ?
    O2S C1S O1S . . 119.20(15) ?
    O3S C1S O1S . . 119.08(15) ?
    H1W1 O1W H1W2 . . 109(2) ?
    H2W1 O2W H2W2 . . 104(2) ?
    H3W1 O3W H3W2 . . 108(2) ?
    H4W1 O4W H4W2 . . 104(2) ?
loop_
    _geom_torsion_atom_site_label_1
    _geom_torsion_atom_site_label_2
    _geom_torsion_atom_site_label_3
    _geom_torsion_atom_site_label_4
    _geom_torsion_site_symmetry_1
    _geom_torsion_site_symmetry_2
    _geom_torsion_site_symmetry_3
    _geom_torsion_site_symmetry_4
    _geom_torsion
    _geom_torsion_publ_flag
    N31 Co N11 C11 . . . . 165.33(12) ?
    N21 Co N11 C11 . . . . -103.63(11) ?
    N32 Co N11 C11 . . . . 79.67(11) ?
    N12 Co N11 C11 . . . . -11.44(11) ?
    N22 Co N12 C12 . . . . 159.63(11) ?
    N21 Co N12 C12 . . . . 74.03(11) ?
    N32 Co N12 C12 . . . . -108.70(11) ?
    N11 Co N12 C12 . . . . -17.54(11) ?
    N22 Co N21 C21 . . . . 17.86(11) ?
    N31 Co N21 C21 . . . . -74.07(11) ?
    N12 Co N21 C21 . . . . 108.80(11) ?
    N11 Co N21 C21 . . . . -165.78(11) ?
    N31 Co N22 C22 . . . . 101.65(11) ?
    N21 Co N22 C22 . . . . 10.81(11) ?
    N32 Co N22 C22 . . . . -172.68(11) ?
    N12 Co N22 C22 . . . . -81.43(11) ?
    N22 Co N31 C31 . . . . 102.08(11) ?
    N21 Co N31 C31 . . . . -172.33(12) ?
    N32 Co N31 C31 . . . . 10.59(11) ?
    N11 Co N31 C31 . . . . -80.54(12) ?
    N22 Co N32 C32 . . . . -74.29(11) ?
    N31 Co N32 C32 . . . . 17.60(11) ?
    N12 Co N32 C32 . . . . -165.44(11) ?
    N11 Co N32 C32 . . . . 109.19(11) ?
    Co N11 C11 C12 . . . . 37.13(14) ?
    Co N12 C12 C11 . . . . 41.99(14) ?
    N11 C11 C12 N12 . . . . -51.59(16) ?
    Co N21 C21 C22 . . . . -42.12(15) ?
    Co N22 C22 C21 . . . . -36.80(16) ?
    N21 C21 C22 N22 . . . . 51.17(17) ?
    Co N31 C31 C32 . . . . -36.00(17) ?
    Co N32 C32 C31 . . . . -41.51(15) ?
    N31 C31 C32 N32 . . . . 50.28(18) ?
loop_
    _geom_hbond_atom_site_label_D
    _geom_hbond_atom_site_label_H
    _geom_hbond_atom_site_label_A
    _geom_hbond_site_symmetry_A
    _geom_hbond_distance_DH
    _geom_hbond_distance_HA
    _geom_hbond_distance_DA
    _geom_hbond_angle_DHA
    N11 H11A O3S 3_544 0.92 1.90 2.7625(19) 155.3
    N11 H11B I 4_465 0.92 3.08 3.8409(14) 141.3
    N12 H12A O2S 3_554 0.92 1.93 2.8042(19) 158.1
    N12 H12B O1W . 0.92 2.27 3.020(2) 138.0
    N21 H21A O1S 3_544 0.92 2.10 2.9891(18) 161.1
    N21 H21B I . 0.92 2.80 3.6165(13) 148.6
    N22 H22A O2W . 0.92 2.06 2.970(2) 171.7
    N22 H22B O3S . 0.92 1.91 2.8104(19) 165.7
    N31 H31A O3W . 0.92 2.01 2.907(2) 165.0
    N31 H31B O2S . 0.92 1.92 2.821(2) 165.1
    N32 H32A O1S 3_554 0.92 2.12 2.9760(18) 155.1
    N32 H32A O2S 3_554 0.92 2.61 3.146(2) 117.4
    N32 H32B I 4_465 0.92 2.80 3.6456(13) 152.9
    O1W H1W1 O4W 2_674 0.808(18) 2.19(3) 2.892(3) 146(4)
    O1W H1W2 O3W 4_565 0.788(17) 2.066(19) 2.805(3) 156(3)
    O2W H2W1 O1S 3_554 0.791(15) 1.896(15) 2.6775(17) 170(2)
    O2W H2W2 O1W . 0.811(15) 2.206(19) 2.881(2) 141(2)
    O3W H3W1 O1S 3_544 0.820(15) 1.904(15) 2.6982(17) 163(2)
    O3W H3W2 O4W 4_465 0.795(15) 2.026(15) 2.811(2) 169(2)
    O4W H4W1 I 2_675 0.818(17) 2.673(17) 3.4897(18) 176(3)
    O4W H4W2 O2W . 0.824(16) 1.927(17) 2.728(2) 164(3)
