# Supplementary material for: Tris(ethane-1,2-diamine-κ2 N,N′)cobalt(III) carbonate iodide tetra­hydrate
Source: Acta Crystallogr Sect E Struct Rep Online. 2010 Aug 21;66(Pt 9):m1148–9. doi: 10.1107/S1600536810033143 (PMC3007973; doi:10.1107/S1600536810033143)
Supplement: Supplementary file 2 [file e-66-m1148-Isup2.hkl]

# 
# h,k,l, Fc-squared, Fo-squared, sigma(Fo-squared) and status flag 
# 
data_I
_shelx_title ' gb912Mo in Pc2(1)n          New: Pna21' 
_shelx_refln_list_code          4 
_shelx_F_calc_maximum      244.49 
_exptl_crystal_F_000      1008.00 
_reflns_d_resolution_high  0.6219 
 
loop_ 
 _symmetry_equiv_pos_as_xyz 
 'x, y, z' 
 '-x, -y, z+1/2' 
 '-x+1/2, y+1/2, z+1/2' 
 'x+1/2, -y+1/2, z' 
 
_cell_length_a    16.6907 
_cell_length_b     8.7031 
_cell_length_c    12.5718 
_cell_angle_alpha  90.000 
_cell_angle_beta   90.000 
_cell_angle_gamma  90.000 
 
_shelx_F_squared_multiplier     1.000 
 
loop_ 
 _refln_index_h 
 _refln_index_k 
 _refln_index_l 
 _refln_F_squared_calc 
 _refln_F_squared_meas 
 _refln_F_squared_sigma 
 _refln_observed_status 
   1   1 -20      903.07      912.37     83.77 o 
   2   1 -20       29.77       47.25     68.80 o 
   4   0 -19       25.33       11.60     57.19 o 
   6   0 -19        9.40      -15.75     55.53 o 
   0   1 -19     2352.21     2716.92    115.42 o 
   1   1 -19      207.23      242.90     54.71 o 
   2   1 -19     1547.61     1618.20     95.43 o 
   3   1 -19      137.26      123.51     53.05 o 
   4   1 -19      771.25      827.70     83.76 o 
   5   1 -19       71.83       69.63     53.05 o 
   6   1 -19      379.05      450.20     73.79 o 
   1   2 -19      182.24      141.76     58.03 o 
   2   2 -19       21.77       69.63     58.02 o 
   3   2 -19       32.55       88.69     53.88 o 
   4   2 -19       11.43      -26.59     39.48 o 
   5   2 -19      198.16      225.95     40.43 o 
   6   2 -19        4.14      -18.24     53.88 o 
   7   2 -19       87.29      126.00     55.54 o 
   0   3 -19      352.21      349.88     61.35 o 
   1   3 -19      307.73      446.86     69.64 o 
   2   3 -19      236.41      261.14     61.35 o 
   3   3 -19      684.99      762.10     53.63 o 
   4   3 -19      578.75      663.25     78.78 o 
   5   3 -19      572.28      577.97     69.65 o 
   1   4 -19      202.85      214.71     67.15 o 
   2   4 -19      135.66      160.68     43.33 o 
   3   4 -19      242.39      207.57     44.77 o 
   2   0 -18     4606.51     4853.15    146.41 o 
   4   0 -18      310.89      284.37     58.86 o 
   6   0 -18     1169.68     1034.54     84.62 o 
   8   0 -18      868.92     1067.46     88.75 o 
   1   1 -18      923.09      903.26     67.60 o 
   2   1 -18       19.83       31.33     25.81 o 
   3   1 -18     1038.33      971.24     60.14 o 
   4   1 -18        3.13      -25.10     33.70 o 
   5   1 -18     1518.15     1767.58    102.07 o 
   6   1 -18       20.65      -26.52     51.39 o 
   7   1 -18      612.95      665.96     50.26 o 
   8   1 -18        2.44        3.18     37.53 o 
   9   1 -18      589.26      632.47     56.80 o 
   0   2 -18     2423.14     2439.01    106.30 o 
   1   2 -18      166.66      182.86     28.51 o 
   2   2 -18      129.99      113.36     33.52 o 
   3   2 -18      115.48      116.40     34.87 o 
   4   2 -18     2077.42     2201.69     75.88 o 
   5   2 -18       96.57      107.21     37.22 o 
   6   2 -18      240.97      267.36     62.18 o 
   7   2 -18       62.51       70.89     38.56 o 
   8   2 -18     1012.91     1155.12     70.51 o 
   9   2 -18       48.83       61.45     39.26 o 
   1   3 -18      585.52      662.57     38.93 o 
   2   3 -18       62.67       31.20     35.37 o 
   3   3 -18     1301.63     1444.28     81.31 o 
   4   3 -18      182.63      208.38     40.40 o 
   5   3 -18      376.01      384.07     43.92 o 
   6   3 -18       45.29       50.71     38.39 o 
   7   3 -18      784.81      743.45     57.33 o 
   8   3 -18       48.95       71.75     40.66 o 
   0   4 -18      300.98      344.80     43.65 o 
   1   4 -18      374.65      418.57     43.65 o 
   2   4 -18      647.58      666.27     50.42 o 
   3   4 -18      194.19      195.02     47.25 o 
   4   4 -18      212.27      233.68     41.91 o 
   5   4 -18      346.93      306.34     46.30 o 
   6   4 -18      678.86      786.61     58.04 o 
   7   4 -18      560.48      625.76     51.01 o 
   1   5 -18      297.27      317.66     35.87 o 
   2   5 -18       96.12       97.50     38.90 o 
   3   5 -18      246.66      206.63     40.98 o 
   4   5 -18       79.50      117.91     39.89 o 
   5   5 -18      350.75      333.08     48.62 o 
   0   6 -18      124.92      100.30     58.03 o 
   1   6 -18      212.52      177.85     35.60 o 
   2   6 -18      269.56      296.79     65.49 o 
   2   0 -17        4.66       15.75     44.76 o 
   4   0 -17        3.00       14.92     43.10 o 
   6   0 -17       14.60      -12.43     48.90 o 
   8   0 -17       14.72       19.89     48.08 o 
  10   0 -17       25.82       77.09     55.54 o 
  12   0 -17       44.44       15.75     49.73 o 
   0   1 -17     1110.26     1195.09     51.13 o 
   1   1 -17      193.63      194.28     26.46 o 
   2   1 -17     1439.37     1546.62     54.23 o 
   3   1 -17       47.15       20.89     23.28 o 
   4   1 -17      102.62      132.28     28.28 o 
   5   1 -17       39.06       18.89     24.16 o 
   6   1 -17      781.98      790.94     41.04 o 
   7   1 -17      102.82       92.70     28.07 o 
   8   1 -17      170.40      244.62     39.26 o 
   9   1 -17       65.21       67.99     33.35 o 
  10   1 -17      469.42      504.53     46.89 o 
  11   1 -17      113.41      123.31     42.20 o 
  12   1 -17      364.88      404.37     48.87 o 
   1   2 -17      154.91      168.79     26.64 o 
   2   2 -17        6.16       19.95     23.59 o 
   3   2 -17       63.19       89.60     34.10 o 
   4   2 -17        3.78      -27.18     29.59 o 
   5   2 -17      106.37       58.57     32.34 o 
   6   2 -17       16.88       10.15     32.34 o 
   7   2 -17       62.32       61.91     42.69 o 
   8   2 -17       46.63       50.90     38.36 o 
   9   2 -17      122.79       63.33     38.63 o 
  10   2 -17       76.73      133.78     37.22 o 
  11   2 -17      142.61       91.19     66.32 o 
   0   3 -17     1025.86     1092.57     53.08 o 
   1   3 -17      420.26      496.43     29.42 o 
   2   3 -17       11.03       46.39     26.18 o 
   3   3 -17      573.10      611.75     58.46 o 
   4   3 -17     1029.04     1031.16     65.12 o 
   5   3 -17      913.03      921.87     54.54 o 
   6   3 -17       48.43       53.57     34.78 o 
   7   3 -17      927.71      908.28     59.72 o 
   8   3 -17     1004.64     1082.09     62.47 o 
   9   3 -17      741.50      803.82     55.89 o 
  10   3 -17       11.70      -11.09     37.99 o 
  11   3 -17      544.01      564.38     62.61 o 
   1   4 -17      420.33      391.07     28.02 o 
   2   4 -17       68.98       78.11     22.92 o 
   3   4 -17      678.35      715.08     82.10 o 
   4   4 -17      193.31      217.05     40.66 o 
   5   4 -17      156.52      173.03     40.74 o 
   6   4 -17       76.44       63.81     35.99 o 
   7   4 -17      610.22      612.45     49.83 o 
   8   4 -17       65.06       51.91     35.46 o 
   9   4 -17      277.95      286.33     53.47 o 
  10   4 -17      172.24      194.81     60.52 o 
   0   5 -17      329.67      241.05     38.32 o 
   1   5 -17      704.21      734.31     46.21 o 
   2   5 -17      319.32      342.30     34.82 o 
   3   5 -17      660.81      719.62     41.58 o 
   4   5 -17      420.93      416.49     46.61 o 
   5   5 -17      827.55      885.80     58.65 o 
   6   5 -17      278.78      340.66     46.21 o 
   7   5 -17     1130.66     1107.22    106.19 o 
   8   5 -17      341.54      374.37     45.68 o 
   1   6 -17      551.65      572.24     52.78 o 
   2   6 -17       35.68        2.33     30.24 o 
   3   6 -17      272.62      274.39     38.70 o 
   4   6 -17        1.85      -33.03     41.56 o 
   5   6 -17      487.17      539.44     66.33 o 
   6   6 -17       51.60       66.73     43.01 o 
   0   7 -17       66.08       43.74     45.18 o 
   1   7 -17      128.84       97.88     35.23 o 
   2   7 -17      841.34     1019.75     59.22 o 
   3   7 -17      112.99      125.02     41.91 o 
   0   0 -16     3440.97     3542.22    113.06 o 
   2   0 -16     3413.31     3675.89     77.41 o 
   4   0 -16     2339.66     2361.97    100.49 o 
   6   0 -16     2448.14     2413.61    107.97 o 
  10   0 -16     1619.36     1665.69    101.25 o 
  12   0 -16     1937.61     2083.60    109.58 o 
  14   0 -16     2083.76     2209.11    117.89 o 
   1   1 -16     2073.60     2312.81     59.80 o 
   2   1 -16       28.21       16.85     18.94 o 
   3   1 -16     1802.09     1813.30     42.76 o 
   4   1 -16        9.09        6.89     19.31 o 
   5   1 -16     1358.78     1381.16     48.02 o 
   6   1 -16       31.07       24.75     27.51 o 
   7   1 -16     1737.45     1815.28     55.99 o 
   8   1 -16       39.42       13.61     26.51 o 
   9   1 -16     1856.98     1952.02     73.95 o 
  10   1 -16       39.06       43.35     33.67 o 
  11   1 -16      629.64      780.03     83.34 o 
  12   1 -16       39.28       55.27     34.87 o 
  13   1 -16     1250.88     1383.54     69.16 o 
  14   1 -16       64.29       46.26     39.06 o 
   0   2 -16     1555.82     1536.63     56.33 o 
   1   2 -16      212.64      246.46     22.84 o 
   2   2 -16     2066.68     2121.52     54.89 o 
   3   2 -16      101.17      134.69     25.14 o 
   4   2 -16     1415.03     1357.81    108.71 o 
   5   2 -16      180.07      163.55     33.98 o 
   6   2 -16     1832.32     1869.70     66.91 o 
   7   2 -16      482.21      482.67     61.78 o 
   8   2 -16     2449.37     2519.36     78.40 o 
   9   2 -16      291.59      286.29     43.09 o 
  10   2 -16      930.90      875.65     58.89 o 
  11   2 -16      152.02      122.61     36.80 o 
  12   2 -16     1257.06     1289.32     92.09 o 
  13   2 -16      123.19      135.95     63.00 o 
  14   2 -16     1310.60     1401.35     99.56 o 
   1   3 -16     1323.39     1339.69     38.05 o 
   2   3 -16        6.11        0.10     19.82 o 
   3   3 -16     1234.14     1321.48     37.77 o 
   4   3 -16       37.63       58.25     32.53 o 
   5   3 -16     1154.28     1175.31     57.68 o 
   6   3 -16       50.03       76.66     36.63 o 
   7   3 -16     1275.92     1319.90    148.94 o 
   8   3 -16       46.24       74.31     32.43 o 
   9   3 -16      744.00      724.08     54.50 o 
  10   3 -16       42.13       32.67     33.98 o 
  11   3 -16      769.33      837.92     58.33 o 
  12   3 -16       10.74        4.76     36.42 o 
  13   3 -16      912.59      885.90     59.81 o 
   0   4 -16      969.58      937.69     50.40 o 
   1   4 -16      402.67      386.61     26.92 o 
   2   4 -16      689.18      758.12     31.52 o 
   3   4 -16       75.44       99.83     22.10 o 
   4   4 -16      774.47      800.58     39.65 o 
   5   4 -16      332.20      380.64     41.51 o 
   6   4 -16      601.37      609.57     48.94 o 
   7   4 -16      843.54      823.29     74.23 o 
   8   4 -16      693.51      721.92    102.84 o 
   9   4 -16      552.79      584.61     49.09 o 
  10   4 -16      568.47      642.25     53.35 o 
  11   4 -16      267.77      214.10     44.45 o 
  12   4 -16      480.58      435.67     50.26 o 
  13   4 -16      583.71      570.51     75.46 o 
   1   5 -16      433.95      456.04     29.63 o 
   2   5 -16       14.31       -2.33     21.92 o 
   3   5 -16      492.48      510.61     35.63 o 
   4   5 -16        3.59       30.90     25.96 o 
   5   5 -16      370.73      360.60     43.38 o 
   6   5 -16        7.52      -10.92     36.91 o 
   7   5 -16      540.35      555.64     49.16 o 
   8   5 -16       12.79       -2.32     34.10 o 
   9   5 -16      277.38      313.11     45.55 o 
  10   5 -16       49.71       65.18     38.21 o 
  11   5 -16      230.41      259.68     46.50 o 
  12   5 -16       21.88      -24.04     61.34 o 
  13   5 -16      402.32      416.22     71.30 o 
   0   6 -16      367.54      370.50     46.43 o 
   1   6 -16      326.62      292.51     28.78 o 
   2   6 -16      215.64      217.87     27.17 o 
   3   6 -16      261.73      272.96     33.33 o 
   4   6 -16      355.45      406.30     36.46 o 
   5   6 -16      304.44      311.22     34.44 o 
   6   6 -16      247.87      162.87     41.32 o 
   7   6 -16      539.30      540.33     49.42 o 
   8   6 -16      390.90      417.22     47.06 o 
   9   6 -16      397.77      440.29     52.18 o 
  10   6 -16      167.26      259.47     64.66 o 
   1   7 -16      127.80      149.01     27.27 o 
   2   7 -16       26.51        2.77     31.90 o 
   3   7 -16      157.84      213.82     35.06 o 
   4   7 -16       35.19       10.64     37.48 o 
   5   7 -16      112.69      101.46     32.81 o 
   6   7 -16       45.54       72.66     39.89 o 
   0   8 -16      136.01      137.96     44.25 o 
   1   8 -16       67.54       56.55     41.17 o 
   2   8 -16      385.00      427.46     47.17 o 
   3   8 -16       69.81       79.69     41.24 o 
   4   8 -16      260.39      237.93     64.66 o 
   5   8 -16      175.47      196.47     62.17 o 
   2   0 -15        2.12       -3.93     16.39 o 
   4   0 -15       13.43       14.46     26.30 o 
   6   0 -15       88.36       79.58     46.42 o 
   8   0 -15       28.29       51.39     47.25 o 
  10   0 -15       31.11       13.26     50.56 o 
  12   0 -15       10.03       38.96     50.56 o 
  14   0 -15       76.00       72.94     52.22 o 
  16   0 -15       13.18      -33.16     58.02 o 
   0   1 -15     1903.34     1939.59     47.76 o 
   1   1 -15      122.80      129.81     17.27 o 
   2   1 -15      586.29      639.57     24.14 o 
   3   1 -15       55.66       66.58     15.94 o 
   4   1 -15     1111.64     1126.80     34.86 o 
   5   1 -15      132.59      127.71     20.38 o 
   6   1 -15      928.21      884.64     40.05 o 
   7   1 -15      177.29      208.78     34.36 o 
   8   1 -15     1303.66     1374.00     48.58 o 
   9   1 -15       61.31       48.22     27.97 o 
  10   1 -15      410.32      444.76     37.05 o 
  11   1 -15       11.08       15.42     31.75 o 
  12   1 -15      506.36      536.41     46.90 o 
  13   1 -15       33.98       20.86     36.04 o 
  14   1 -15      352.58      373.44     46.21 o 
  15   1 -15      108.73      142.59     37.50 o 
  16   1 -15      419.91      399.81     45.63 o 
   1   2 -15      283.71      263.82     21.25 o 
   2   2 -15        1.44       -0.83     18.47 o 
   3   2 -15      383.66      404.31     23.68 o 
   4   2 -15      116.06      125.69     19.27 o 
   5   2 -15      416.80      411.56     39.27 o 
   6   2 -15      123.69      118.40     33.67 o 
   7   2 -15      463.31      429.20     40.14 o 
   8   2 -15       63.46       43.03     26.98 o 
   9   2 -15      121.06      140.44     29.05 o 
  10   2 -15       24.00        9.26     27.37 o 
  11   2 -15      558.33      571.41     37.98 o 
  12   2 -15       15.40       20.00     35.46 o 
  13   2 -15       67.69       52.22     50.56 o 
  14   2 -15        8.40      -14.09     48.90 o 
  15   2 -15      263.14      327.47     58.03 o 
   0   3 -15      185.54      213.63     30.80 o 
   1   3 -15      514.72      511.15     26.93 o 
   2   3 -15     1041.87      988.61     41.55 o 
   3   3 -15      485.42      487.84     27.01 o 
   4   3 -15      388.47      365.59     23.89 o 
   5   3 -15      518.73      469.08     31.47 o 
   6   3 -15      870.33      753.52     88.75 o 
   7   3 -15      772.08      724.66     48.36 o 
   8   3 -15      594.87      569.53     46.52 o 
   9   3 -15      893.46      856.89     54.55 o 
  10   3 -15      760.63      772.91     60.13 o 
  11   3 -15      415.24      387.99     42.69 o 
  12   3 -15      204.15      225.97     45.09 o 
  13   3 -15      130.39      166.73     42.74 o 
  14   3 -15      493.92      485.09     50.41 o 
  15   3 -15      180.73      206.27     44.61 o 
   1   4 -15      567.34      518.60     28.06 o 
   2   4 -15       48.44       30.52     19.40 o 
   3   4 -15      536.94      499.07     27.72 o 
   4   4 -15        4.34        7.92     19.06 o 
   5   4 -15      664.11      663.20     36.68 o 
   6   4 -15       24.11       26.15     31.16 o 
   7   4 -15      453.65      498.78     43.61 o 
   8   4 -15       22.96       14.64     36.01 o 
   9   4 -15      429.75      419.85     43.65 o 
  10   4 -15       96.81      115.98     86.21 o 
  11   4 -15      292.85      315.86     64.25 o 
  12   4 -15       84.24       46.22     41.86 o 
  13   4 -15      464.20      471.57     60.34 o 
  14   4 -15       27.99       41.16     32.20 o 
   0   5 -15      747.83      649.78     45.45 o 
   1   5 -15     1156.04     1174.93     38.04 o 
   2   5 -15      888.01      910.10     34.62 o 
   3   5 -15     1033.60     1096.57     36.47 o 
   4   5 -15      674.89      633.79     40.81 o 
   5   5 -15      545.99      528.29     34.12 o 
   6   5 -15      710.23      665.10     37.22 o 
   7   5 -15      133.37      157.08     41.32 o 
   8   5 -15      537.10      440.30     75.87 o 
   9   5 -15      195.67      126.72     37.30 o 
  10   5 -15      626.65      600.45     70.49 o 
  11   5 -15      534.18      595.17     42.26 o 
  12   5 -15      393.00      407.91     37.92 o 
  13   5 -15      840.79      843.89     48.52 o 
  14   5 -15      477.03      501.65     72.97 o 
   1   6 -15      529.35      515.21     31.08 o 
   2   6 -15       28.96       21.40     22.50 o 
   3   6 -15      824.65      755.14     34.19 o 
   4   6 -15       31.60       39.54     28.12 o 
   5   6 -15      618.25      556.37     38.55 o 
   6   6 -15       23.80       33.31     24.86 o 
   7   6 -15      742.29      740.67     41.78 o 
   8   6 -15       19.21       41.44     47.25 o 
   9   6 -15      312.30      289.38     46.72 o 
  10   6 -15      117.58      134.07     32.34 o 
  11   6 -15      416.97      413.61     39.39 o 
  12   6 -15       76.05       48.91     61.34 o 
  13   6 -15      313.92      295.15     67.15 o 
   0   7 -15     2258.54     2324.68     76.83 o 
   1   7 -15      575.78      650.95     33.96 o 
   2   7 -15      169.97      197.13     26.33 o 
   3   7 -15      322.01      346.37     35.40 o 
   4   7 -15      895.32      859.04     65.23 o 
   5   7 -15      184.58      220.77     33.31 o 
   6   7 -15      214.00      228.53     34.56 o 
   7   7 -15      208.46      271.52     52.08 o 
   8   7 -15     1127.91     1146.06     53.16 o 
   9   7 -15      223.71      245.69     36.91 o 
  10   7 -15      326.16      354.84     69.64 o 
   1   8 -15      482.55      493.28     34.39 o 
   2   8 -15        5.65       37.92     26.26 o 
   3   8 -15      616.66      676.14     44.96 o 
   4   8 -15       17.48       42.43     29.98 o 
   5   8 -15      234.00      285.08     38.50 o 
   6   8 -15       46.47       99.20     42.15 o 
   7   8 -15      479.26      431.17     68.82 o 
   0   9 -15      152.32      220.50     58.86 o 
   1   9 -15       12.56       69.57     43.08 o 
   2   9 -15     1219.53     1241.11     87.94 o 
   0   0 -14     3917.90     4060.97     74.71 o 
   2   0 -14      819.01      791.09     26.59 o 
   4   0 -14     9346.10     9769.28     96.49 o 
   6   0 -14      554.02      494.57     39.76 o 
   8   0 -14     4063.83     4269.95    131.43 o 
  10   0 -14      575.77      527.42     63.03 o 
  12   0 -14     3062.23     3172.69    122.99 o 
  14   0 -14      625.66      641.04     65.51 o 
  16   0 -14     2269.56     2566.55    117.91 o 
  18   0 -14       57.99       40.62     52.22 o 
   1   1 -14     4156.75     4271.19     45.32 o 
   2   1 -14        8.07       12.67     13.68 o 
   3   1 -14     2117.58     2166.76     36.60 o 
   4   1 -14      103.45      107.63     15.75 o 
   5   1 -14     4710.11     4958.29     62.24 o 
   6   1 -14      118.22      114.46     19.54 o 
   7   1 -14     1901.47     1853.56     50.43 o 
   8   1 -14       19.37       16.86     22.55 o 
   9   1 -14     2074.30     2102.31     55.88 o 
  10   1 -14        1.48       12.84     23.93 o 
  11   1 -14     3508.60     3706.31     75.17 o 
  12   1 -14        0.88       -9.67     36.06 o 
  13   1 -14     1072.14     1057.51     58.07 o 
  14   1 -14       12.47       29.06     30.65 o 
  15   1 -14      844.72      839.26     59.72 o 
  16   1 -14       71.61       56.41     39.56 o 
  17   1 -14     1589.16     1773.07     75.11 o 
  18   1 -14      188.64      241.42     55.96 o 
   0   2 -14     1073.85     1025.76     42.83 o 
   1   2 -14      363.47      363.90     21.84 o 
   2   2 -14     6169.10     6417.86     85.01 o 
   3   2 -14      491.21      483.38     23.28 o 
   4   2 -14      689.91      662.81     26.21 o 
   5   2 -14      530.44      540.58     22.34 o 
   6   2 -14     5711.42     6063.44     85.91 o 
   7   2 -14      650.83      621.28     35.79 o 
   8   2 -14      327.59      305.37     30.86 o 
   9   2 -14      430.34      392.42     33.24 o 
  10   2 -14     4407.45     4530.65     81.14 o 
  11   2 -14      129.62      121.06     29.80 o 
  12   2 -14      856.21      865.37     58.12 o 
  13   2 -14        9.12       18.55     27.59 o 
  14   2 -14     1382.10     1479.50     88.79 o 
  15   2 -14      117.53      139.26     48.91 o 
  16   2 -14      531.58      539.82     68.00 o 
  17   2 -14      274.37      269.44     64.67 o 
   1   3 -14     1384.28     1392.00     35.56 o 
   2   3 -14      279.65      255.30     21.75 o 
   3   3 -14     2442.18     2570.08     45.72 o 
   4   3 -14      222.53      199.08     20.91 o 
   5   3 -14     1459.93     1476.13     35.93 o 
   6   3 -14       41.83       24.95     20.40 o 
   7   3 -14     1036.54     1094.04     53.66 o 
   8   3 -14       11.03       19.51     29.87 o 
   9   3 -14     1940.86     2029.32     70.42 o 
  10   3 -14        0.23       25.19     35.74 o 
  11   3 -14      611.78      658.15     50.01 o 
  12   3 -14       26.67        1.14     31.25 o 
  13   3 -14     1115.82     1154.41     84.62 o 
  14   3 -14        5.24       30.02     28.97 o 
  15   3 -14      630.89      610.46     52.36 o 
  16   3 -14      126.57      210.55     62.17 o 
  17   3 -14      614.32      568.87     77.95 o 
   0   4 -14     2618.02     2684.80     68.42 o 
   1   4 -14     3175.52     3212.29     52.85 o 
   2   4 -14      616.71      595.36     27.99 o 
   3   4 -14     1702.05     1704.50     70.21 o 
   4   4 -14     2371.10     2397.63     46.31 o 
   5   4 -14      896.28      852.94     35.20 o 
   6   4 -14      776.94      740.31     36.46 o 
   7   4 -14      605.20      620.03     33.38 o 
   8   4 -14     1604.33     1624.42    131.55 o 
   9   4 -14      413.87      424.95     41.03 o 
  10   4 -14      557.04      488.46     45.42 o 
  11   4 -14      246.02      263.48     41.76 o 
  12   4 -14     1022.30     1021.81     48.27 o 
  13   4 -14      439.18      415.44     37.76 o 
  14   4 -14      430.45      468.26     54.96 o 
  15   4 -14      556.87      559.78     53.53 o 
  16   4 -14      751.12      737.79     82.52 o 
   1   5 -14      852.96      855.60     36.40 o 
   2   5 -14        2.20        2.53     19.75 o 
   3   5 -14     1028.39     1043.72     34.56 o 
   4   5 -14        8.60       14.40     19.33 o 
   5   5 -14      514.15      517.31     40.82 o 
   6   5 -14       15.22       13.97     23.57 o 
   7   5 -14      774.41      777.13     47.30 o 
   8   5 -14      119.36      160.00     26.86 o 
   9   5 -14      594.01      586.58     50.13 o 
  10   5 -14       49.94       75.53     38.36 o 
  11   5 -14      817.79      796.30     68.05 o 
  12   5 -14       15.91       -0.10     29.57 o 
  13   5 -14      115.08      116.11     32.60 o 
  14   5 -14       17.09        8.89     32.60 o 
  15   5 -14      729.27      851.61     48.53 o 
   0   6 -14     1100.18     1122.67     82.55 o 
   1   6 -14     1818.69     1761.92     44.58 o 
   2   6 -14       41.16       71.63     23.06 o 
   3   6 -14     1499.76     1461.38     40.96 o 
   4   6 -14      651.37      658.51     31.08 o 
   5   6 -14      364.10      357.09     33.58 o 
   6   6 -14      161.03      196.63     29.84 o 
   7   6 -14        9.46        9.70     27.34 o 
   8   6 -14      178.14      164.76     35.53 o 
   9   6 -14       20.61       19.52     25.82 o 
  10   6 -14      205.56      242.13     33.26 o 
  11   6 -14      377.17      383.91     37.61 o 
  12   6 -14      336.14      339.94     37.11 o 
  13   6 -14      605.02      579.39     42.76 o 
  14   6 -14       11.54       33.16     54.71 o 
  15   6 -14      680.00      605.38     77.95 o 
   1   7 -14       81.48      107.24     23.68 o 
   2   7 -14       73.62       66.30     22.45 o 
   3   7 -14      389.14      460.95     29.59 o 
   4   7 -14       77.91       80.93     28.07 o 
   5   7 -14      260.39      280.82     34.70 o 
   6   7 -14       15.54       57.42     35.02 o 
   7   7 -14      147.78      141.96     31.10 o 
   8   7 -14       13.08        3.33     28.65 o 
   9   7 -14       72.54       95.66     28.84 o 
  10   7 -14       69.84       59.42     28.98 o 
  11   7 -14       97.82      116.64     31.06 o 
  12   7 -14       49.89       47.25     57.19 o 
  13   7 -14      204.02      223.00     65.49 o 
   0   8 -14      235.49      186.07     38.69 o 
   1   8 -14      182.14      127.96     27.41 o 
   2   8 -14      565.81      562.59     34.14 o 
   3   8 -14      125.77      141.21     26.50 o 
   4   8 -14       78.42       94.04     32.27 o 
   5   8 -14       63.78       80.53     29.44 o 
   6   8 -14      301.12      338.74     36.91 o 
   7   8 -14       56.47       87.74     33.55 o 
   8   8 -14       70.40      112.32     33.31 o 
   9   8 -14       98.26      160.72     34.41 o 
   1   9 -14       76.48      106.11     25.68 o 
   2   9 -14       10.99       13.24     23.70 o 
   3   9 -14      127.99      137.99     27.95 o 
   4   9 -14       20.15       -3.04     32.04 o 
   5   9 -14      228.18      229.64     60.52 o 
   0  10 -14      332.09      389.66     67.98 o 
   1  10 -14        1.95       32.33     64.65 o 
   2   0 -13       75.33       76.53     14.69 o 
   4   0 -13      112.24      122.86     15.82 o 
   6   0 -13       47.68       30.58     24.49 o 
   8   0 -13      127.78       78.41     30.18 o 
  10   0 -13       54.18       83.72     38.13 o 
  12   0 -13      161.07      160.82     45.59 o 
  14   0 -13       13.90       -9.95     44.76 o 
  16   0 -13      148.69       79.58     53.05 o 
  18   0 -13       56.25       38.13     53.05 o 
   0   1 -13     2020.38     1964.36     43.44 o 
   1   1 -13      185.58      184.71     14.31 o 
   2   1 -13     1170.56     1222.40     27.22 o 
   3   1 -13      342.19      357.17     23.78 o 
   4   1 -13     4306.32     4477.54     63.49 o 
   5   1 -13      427.71      434.54     19.48 o 
   6   1 -13     1674.46     1779.11     52.14 o 
   7   1 -13      369.27      363.21     29.77 o 
   8   1 -13     2840.85     2959.94     60.76 o 
   9   1 -13      123.37      135.43     25.38 o 
  10   1 -13     1009.14      945.77     53.58 o 
  11   1 -13       24.88       19.73     24.68 o 
  12   1 -13     1033.18     1003.87     78.40 o 
  13   1 -13       21.99       23.66     28.43 o 
  14   1 -13      164.76      202.40     37.78 o 
  15   1 -13       37.03       32.74     34.58 o 
  16   1 -13      514.07      588.59    117.75 o 
  17   1 -13       65.02       16.84     33.27 o 
  18   1 -13      199.36      208.88     39.26 o 
  19   1 -13       42.65       97.98     42.77 o 
   1   2 -13      640.86      637.33     24.75 o 
   2   2 -13       63.24       54.03     16.41 o 
   3   2 -13      331.06      292.40     18.37 o 
   4   2 -13      227.03      175.18     15.70 o 
   5   2 -13      636.43      627.47     22.05 o 
   6   2 -13      417.55      393.75     18.99 o 
   7   2 -13      676.65      708.70     26.92 o 
   8   2 -13        9.55       25.80     24.13 o 
   9   2 -13      466.44      508.77     42.50 o 
  10   2 -13       39.63       45.66     24.20 o 
  11   2 -13     1274.61     1270.35     47.26 o 
  12   2 -13      110.95       85.89     25.52 o 
  13   2 -13       70.13       48.64     26.70 o 
  14   2 -13       53.18       38.95     21.21 o 
  15   2 -13      280.57      292.34     40.15 o 
  16   2 -13       31.80       33.16     50.56 o 
  17   2 -13      115.61      142.58     54.71 o 
  18   2 -13      326.87      288.52     56.38 o 
  19   2 -13       74.66       69.63     60.51 o 
   0   3 -13      621.84      550.27     39.40 o 
   1   3 -13      743.53      710.77     26.75 o 
   2   3 -13     1779.91     1776.85     40.87 o 
   3   3 -13     1282.05     1281.00     32.81 o 
   4   3 -13      241.13      219.64     19.24 o 
   5   3 -13      885.62      854.98     34.01 o 
   6   3 -13     1663.46     1680.39     46.97 o 
   7   3 -13      685.72      695.56     31.97 o 
   8   3 -13      470.41      395.72     36.93 o 
   9   3 -13     1041.44      976.15     52.12 o 
  10   3 -13     1864.63     1797.58     71.81 o 
  11   3 -13      803.03      684.55     47.15 o 
  12   3 -13      280.43      263.84     41.51 o 
  13   3 -13      101.03       70.75     27.32 o 
  14   3 -13      451.82      486.09     37.77 o 
  15   3 -13      180.14      153.50     37.22 o 
  16   3 -13      206.39      224.94     60.52 o 
  17   3 -13      450.64      534.81     73.80 o 
  18   3 -13      611.51      708.18     72.15 o 
   1   4 -13     1120.40     1047.77     46.11 o 
   2   4 -13      257.29      219.41     19.99 o 
   3   4 -13      991.91      936.41     30.86 o 
   4   4 -13      235.51      188.64     19.97 o 
   5   4 -13     1025.49     1017.71     55.40 o 
   6   4 -13        5.29       15.51     16.96 o 
   7   4 -13      769.15      704.48     33.24 o 
   8   4 -13       40.55       53.71     22.43 o 
   9   4 -13      940.80      825.47     48.96 o 
  10   4 -13       22.84       56.78     28.72 o 
  11   4 -13      520.82      446.90     57.22 o 
  12   4 -13       48.22       45.29     24.82 o 
  13   4 -13      694.81      699.02     39.46 o 
  14   4 -13       20.06       15.74     24.55 o 
  15   4 -13      273.05      229.33     36.08 o 
  16   4 -13       15.40       44.12     37.76 o 
  17   4 -13      666.86      601.38     51.59 o 
   0   5 -13      978.18      913.82     45.39 o 
   1   5 -13     2143.41     2151.49     44.66 o 
   2   5 -13     1252.12     1180.23     35.15 o 
   3   5 -13     2193.46     2218.05     47.35 o 
   4   5 -13      912.58      854.78     30.68 o 
   5   5 -13      724.44      704.09     28.80 o 
   6   5 -13      966.90      929.91     83.37 o 
   7   5 -13       49.54       93.76     31.32 o 
   8   5 -13      826.89      705.69     48.32 o 
   9   5 -13      154.99      126.29     37.05 o 
  10   5 -13      922.20      978.91    150.56 o 
  11   5 -13      869.53      881.47     63.01 o 
  12   5 -13      362.32      393.86     36.98 o 
  13   5 -13     1225.20     1294.47     83.74 o 
  14   5 -13      676.46      641.79     41.13 o 
  15   5 -13     1051.17     1083.24     48.91 o 
  16   5 -13      296.86      315.73     37.79 o 
   1   6 -13     1132.91     1097.13     35.94 o 
   2   6 -13        1.54       13.11     19.04 o 
   3   6 -13     1302.23     1309.30     37.91 o 
   4   6 -13       34.21       49.74     22.19 o 
   5   6 -13      855.35      778.05     36.11 o 
   6   6 -13       89.13       72.18     32.17 o 
   7   6 -13      964.80      933.42     51.20 o 
   8   6 -13       10.90       -2.64     32.09 o 
   9   6 -13      690.47      723.38     42.29 o 
  10   6 -13        1.87        1.26     25.43 o 
  11   6 -13     1071.54     1047.34     72.64 o 
  12   6 -13       99.96       91.83     31.16 o 
  13   6 -13      325.29      333.81     35.65 o 
  14   6 -13       29.56       -8.95     31.12 o 
  15   6 -13      830.58      848.14     49.27 o 
  16   6 -13       11.60      -31.50     60.51 o 
   0   7 -13     2891.19     3007.55     79.33 o 
   1   7 -13     1213.70     1282.31     41.68 o 
   2   7 -13      304.43      310.80     26.98 o 
   3   7 -13      927.30      877.20     56.21 o 
   4   7 -13     2588.71     2569.30     60.12 o 
   5   7 -13      358.14      380.70     41.92 o 
   6   7 -13      304.27      298.43     43.09 o 
   7   7 -13      165.99      167.34     31.60 o 
   8   7 -13     1292.64     1298.29     51.75 o 
   9   7 -13      250.64      238.83     34.12 o 
  10   7 -13      266.30      230.87     33.74 o 
  11   7 -13      371.89      402.40     36.98 o 
  12   7 -13     1340.13     1410.63     53.67 o 
  13   7 -13      340.27      391.05     38.44 o 
  14   7 -13      384.01      416.21     69.65 o 
  15   7 -13      317.46      347.38     63.84 o 
   1   8 -13      557.41      540.29     32.68 o 
   2   8 -13       77.79       84.02     27.51 o 
   3   8 -13     1116.26     1181.05     47.67 o 
   4   8 -13       35.70       56.03     25.42 o 
   5   8 -13      571.86      539.48     39.22 o 
   6   8 -13       35.61       84.62     32.49 o 
   7   8 -13      539.08      521.48     40.06 o 
   8   8 -13       28.58       61.38     28.67 o 
   9   8 -13      615.44      575.08     41.60 o 
  10   8 -13       36.82       51.06     31.66 o 
  11   8 -13      379.92      389.09     38.47 o 
  12   8 -13       16.88        7.46     60.51 o 
   0   9 -13      465.21      511.25     39.54 o 
   1   9 -13       32.95       29.14     23.18 o 
   2   9 -13     2097.30     2279.57     55.25 o 
   3   9 -13       60.12       45.00     27.24 o 
   4   9 -13      241.66      216.29     33.10 o 
   5   9 -13       48.23       63.70     31.56 o 
   6   9 -13     1795.11     1970.38     64.02 o 
   7   9 -13       13.63       46.28     30.66 o 
   8   9 -13      544.87      527.20     44.00 o 
   1  10 -13      533.12      577.71     38.90 o 
   2  10 -13        4.74       33.33     31.25 o 
   3  10 -13       85.12       70.34     41.60 o 
   4  10 -13        6.28       -0.16     39.84 o 
   5  10 -13      702.57      719.84     75.47 o 
   6  10 -13       18.24       -2.49     58.85 o 
   0   0 -12     9759.69     9879.79    103.66 o 
   2   0 -12    10343.26    10624.41    113.10 o 
   4   0 -12     2295.06     2459.23     37.61 o 
   6   0 -12    10330.86    11144.95    238.27 o 
   8   0 -12     3901.42     4241.63    171.40 o 
  10   0 -12     9099.79     9404.45    180.57 o 
  12   0 -12     2397.71     2310.89     98.85 o 
  14   0 -12     3013.62     3094.69    113.85 o 
  16   0 -12     1628.00     1543.76     87.98 o 
  18   0 -12     2324.44     2445.48    112.93 o 
  20   0 -12      937.32     1003.64     81.29 o 
   1   1 -12     5180.69     5276.55     38.21 o 
   2   1 -12       48.07       39.31      9.38 o 
   3   1 -12     3901.68     4094.03     38.47 o 
   4   1 -12       69.77       74.00     12.93 o 
   5   1 -12     5743.05     5954.73     52.36 o 
   6   1 -12       37.78       34.20     11.66 o 
   7   1 -12     3727.02     3889.12     51.75 o 
   8   1 -12       22.31        9.95     22.24 o 
   9   1 -12     3708.69     3887.83     66.43 o 
  10   1 -12       27.72       13.43     23.23 o 
  11   1 -12     1831.11     1898.67     52.24 o 
  12   1 -12        4.87        0.46     21.02 o 
  13   1 -12     3031.65     3132.50     90.17 o 
  14   1 -12        3.53      -20.33     30.47 o 
  15   1 -12     2229.62     2461.60     74.87 o 
  16   1 -12       50.13       27.49     31.39 o 
  17   1 -12     1273.76     1324.22     87.12 o 
  18   1 -12       92.79       36.00     34.29 o 
  19   1 -12      588.62      653.37     47.79 o 
  20   1 -12       38.40       34.55     38.82 o 
  21   1 -12     1081.70     1094.16     85.44 o 
   0   2 -12     5149.93     5305.22    103.34 o 
   1   2 -12       32.04       25.24     14.17 o 
   2   2 -12     3460.68     3609.42     42.81 o 
   3   2 -12      345.75      353.54     17.93 o 
   4   2 -12     5890.08     6100.96     83.20 o 
   5   2 -12      593.86      589.20     20.42 o 
   6   2 -12     3429.08     3479.19     53.91 o 
   7   2 -12      362.51      356.81     24.82 o 
   8   2 -12     6248.28     6601.92     77.70 o 
   9   2 -12      619.91      557.43     33.18 o 
  10   2 -12     1903.60     1978.96     52.72 o 
  11   2 -12      363.09      372.76     30.54 o 
  12   2 -12     3924.57     4052.71     73.44 o 
  13   2 -12       90.23      109.38     26.18 o 
  14   2 -12     1348.25     1396.49     47.19 o 
  15   2 -12       21.39       -6.57     31.05 o 
  16   2 -12     2141.47     2282.53    133.27 o 
  17   2 -12      188.66      175.75     53.06 o 
  18   2 -12      514.13      475.13     63.02 o 
  19   2 -12      106.38       67.97     52.22 o 
  20   2 -12     1059.60     1086.69     84.61 o 
   1   3 -12     4460.61     4417.75     53.67 o 
   2   3 -12       57.70       29.66     15.39 o 
   3   3 -12     2826.27     2829.14     43.86 o 
   4   3 -12       41.40       23.36     15.08 o 
   5   3 -12     3261.38     3289.61     48.85 o 
   6   3 -12       92.31       91.21     15.08 o 
   7   3 -12     3500.65     3630.77     89.14 o 
   8   3 -12       28.53       23.27     17.31 o 
   9   3 -12     2198.45     2119.41     65.16 o 
  10   3 -12        6.49       17.69     26.04 o 
  11   3 -12     2698.96     2494.49    283.74 o 
  12   3 -12       22.20       22.51     30.27 o 
  13   3 -12     1357.03     1381.03     86.80 o 
  14   3 -12        3.14      -14.11     25.02 o 
  15   3 -12     1551.34     1663.88     51.53 o 
  16   3 -12       14.90      -28.12     33.51 o 
  17   3 -12      857.09      828.60     78.80 o 
  18   3 -12       47.45       63.00     44.76 o 
  19   3 -12      891.69      954.68     85.43 o 
  20   3 -12       29.65       21.55     63.82 o 
   0   4 -12     2404.60     2391.35     60.20 o 
   1   4 -12      526.79      507.94     23.69 o 
   2   4 -12     1850.75     1846.82     37.82 o 
   3   4 -12      757.25      726.60     26.70 o 
   4   4 -12     1969.07     1971.45     38.99 o 
   5   4 -12      448.35      441.88     22.81 o 
   6   4 -12     1733.57     1630.52     41.64 o 
   7   4 -12      423.16      391.33     35.17 o 
   8   4 -12     1160.50     1178.58     52.45 o 
   9   4 -12      574.78      532.89     40.35 o 
  10   4 -12     1835.19     1821.09     96.72 o 
  11   4 -12      911.06      897.84     51.26 o 
  12   4 -12      830.16      771.67     39.17 o 
  13   4 -12      540.57      507.42     36.25 o 
  14   4 -12     1030.99      964.96     44.47 o 
  15   4 -12      626.10      591.65     38.19 o 
  16   4 -12      506.66      522.47     37.44 o 
  17   4 -12      332.67      312.14     41.91 o 
  18   4 -12      452.73      461.20     52.35 o 
  19   4 -12      193.89      214.71     60.52 o 
   1   5 -12     1005.49     1019.34     31.49 o 
   2   5 -12        9.20        4.96     17.69 o 
   3   5 -12     1125.78     1086.02     36.37 o 
   4   5 -12      198.26      176.76     22.76 o 
   5   5 -12     1334.77     1303.00     39.68 o 
   6   5 -12      126.98      120.99     21.69 o 
   7   5 -12      980.30      865.18     47.00 o 
   8   5 -12       11.71       19.24     30.91 o 
   9   5 -12      637.65      611.87     47.79 o 
  10   5 -12        3.00        6.60     24.99 o 
  11   5 -12      558.70      514.89     35.99 o 
  12   5 -12       90.36       96.90     27.88 o 
  13   5 -12      974.79      941.58     43.20 o 
  14   5 -12        0.33       22.78     26.79 o 
  15   5 -12      352.26      346.21     48.38 o 
  16   5 -12       16.91       21.49     28.23 o 
  17   5 -12      484.21      499.01     52.28 o 
  18   5 -12       18.01        8.99     41.54 o 
  19   5 -12      217.84      116.06     66.32 o 
   0   6 -12      813.06      749.48     80.87 o 
   1   6 -12      805.48      778.23     30.95 o 
   2   6 -12     1031.77     1089.98     39.57 o 
   3   6 -12      791.40      743.88     35.18 o 
   4   6 -12      382.77      380.29     29.99 o 
   5   6 -12      357.59      338.53     31.52 o 
   6   6 -12     1003.21      964.02     49.67 o 
   7   6 -12       39.35        2.00     34.69 o 
   8   6 -12      327.20      303.40     41.03 o 
   9   6 -12      324.66      379.60     34.14 o 
  10   6 -12      845.72      834.14     41.59 o 
  11   6 -12      649.45      639.02     41.33 o 
  12   6 -12      135.32      140.65     32.27 o 
  13   6 -12      837.81      821.78     43.48 o 
  14   6 -12      699.81      621.07     40.14 o 
  15   6 -12      546.91      529.94     41.44 o 
  16   6 -12      179.51      160.99     34.38 o 
  17   6 -12      491.67      681.58     74.63 o 
   1   7 -12      391.92      390.32     30.89 o 
   2   7 -12       60.36       99.44     24.50 o 
   3   7 -12      124.24      133.83     25.92 o 
   4   7 -12       22.04       34.78     23.84 o 
   5   7 -12       19.01       23.43     23.50 o 
   6   7 -12      110.46      150.14     35.46 o 
   7   7 -12      440.31      432.52     34.75 o 
   8   7 -12       36.35       22.38     29.30 o 
   9   7 -12       83.85       90.05     30.19 o 
  10   7 -12       23.81       27.22     28.55 o 
  11   7 -12      328.86      313.57     34.74 o 
  12   7 -12       17.40       29.06     33.03 o 
  13   7 -12       10.26       35.33     31.92 o 
  14   7 -12       16.32       53.88     31.71 o 
  15   7 -12      146.51      173.53     34.08 o 
  16   7 -12       30.67       83.72     63.00 o 
   0   8 -12      632.18      558.95     63.86 o 
   1   8 -12      144.37      139.75     28.36 o 
   2   8 -12      152.91      171.90     28.93 o 
   3   8 -12      165.15      161.50     29.82 o 
   4   8 -12      987.52      981.55     37.58 o 
   5   8 -12      124.16      110.37     24.57 o 
   6   8 -12      212.37      229.25     32.72 o 
   7   8 -12      203.69      224.71     32.36 o 
   8   8 -12      773.43      721.82     43.10 o 
   9   8 -12      187.23      226.88     45.27 o 
  10   8 -12      404.80      447.67     37.82 o 
  11   8 -12      202.88      195.49     33.84 o 
  12   8 -12      672.70      722.73     46.13 o 
  13   8 -12       49.86       70.86     35.37 o 
  14   8 -12       29.81       -9.12     63.82 o 
   1   9 -12       59.33       77.28     22.60 o 
   2   9 -12        9.07       20.37     24.36 o 
   3   9 -12      187.93      208.76     28.79 o 
   4   9 -12        4.05       22.02     25.02 o 
   5   9 -12       11.10       10.59     29.91 o 
   6   9 -12        4.44      -16.04     33.48 o 
   7   9 -12       39.14       64.20     30.56 o 
   8   9 -12       25.13       29.28     32.91 o 
   9   9 -12       74.77       74.48     33.01 o 
  10   9 -12       18.04       48.02     31.22 o 
  11   9 -12       68.94       26.53     57.19 o 
   0  10 -12      127.92      135.23     43.93 o 
   1  10 -12       12.52       22.23     25.01 o 
   2  10 -12      358.08      383.89     29.16 o 
   3  10 -12        0.66       -5.03     22.75 o 
   4  10 -12      232.21      244.04     31.61 o 
   5  10 -12        0.02       13.19     27.13 o 
   6  10 -12      449.34      444.09     34.76 o 
   7  10 -12        2.18      -33.15     54.71 o 
   8  10 -12      282.16      268.61     57.20 o 
   1  11 -12       20.57       43.10     58.02 o 
   2  11 -12        4.15       36.47     61.34 o 
   2   0 -11       66.91       67.16     12.80 o 
   4   0 -11       15.70       19.57     10.78 o 
   6   0 -11       24.72       21.49     13.17 o 
   8   0 -11      111.75       94.77     24.91 o 
  10   0 -11      115.88      142.58     43.94 o 
  12   0 -11      194.64      179.90     38.96 o 
  14   0 -11      174.31      168.29     48.91 o 
  16   0 -11      397.83      441.11     54.72 o 
  18   0 -11      212.51      182.38     51.40 o 
  20   0 -11       73.16       56.97     37.19 o 
  22   0 -11       92.20      105.05     45.59 o 
   0   1 -11      738.07      784.77     22.11 o 
   1   1 -11      203.19      194.65     10.75 o 
   2   1 -11     3330.46     3395.27     29.36 o 
   3   1 -11      227.45      212.46     10.82 o 
   4   1 -11      430.90      452.01     13.30 o 
   5   1 -11      160.36      137.65     12.34 o 
   6   1 -11     2353.78     2395.23     44.57 o 
   7   1 -11      270.89      260.47     13.93 o 
   8   1 -11      803.23      794.40     40.14 o 
   9   1 -11      216.67      202.02     23.25 o 
  10   1 -11     3062.94     3110.90     59.83 o 
  11   1 -11      359.86      325.74     28.87 o 
  12   1 -11     1209.45     1221.76     41.64 o 
  13   1 -11      212.57      216.29     32.34 o 
  14   1 -11     2028.74     2050.69     60.35 o 
  15   1 -11      208.47      168.09     33.98 o 
  16   1 -11      490.17      444.69     42.48 o 
  17   1 -11       89.65       94.81     32.68 o 
  18   1 -11      992.96      992.80     55.10 o 
  19   1 -11      126.25      105.25     25.52 o 
  20   1 -11       64.23       60.92     37.51 o 
  21   1 -11       49.66       68.91     28.78 o 
  22   1 -11      269.63      279.80     46.38 o 
   1   2 -11      994.53      965.31     25.50 o 
   2   2 -11      401.86      386.38     17.08 o 
   3   2 -11      465.48      429.71     17.47 o 
   4   2 -11      114.17       92.84     12.46 o 
   5   2 -11      141.04      124.83     13.21 o 
   6   2 -11      226.08      217.40     14.46 o 
   7   2 -11      552.51      571.32     19.14 o 
   8   2 -11      149.39      148.16     13.29 o 
   9   2 -11      655.17      630.42     23.91 o 
  10   2 -11      282.64      286.32     26.55 o 
  11   2 -11      262.46      207.98     26.41 o 
  12   2 -11      198.24      158.22     25.31 o 
  13   2 -11      282.98      314.79     24.42 o 
  14   2 -11      132.55      114.81     21.01 o 
  15   2 -11      187.02      173.81     22.41 o 
  16   2 -11       82.25       76.39     33.57 o 
  17   2 -11      302.77      351.53     55.55 o 
  18   2 -11      154.47       88.70     55.54 o 
  19   2 -11       67.94       98.64     48.08 o 
  20   2 -11      128.27       84.55     48.08 o 
  21   2 -11      138.55      113.19     42.78 o 
  22   2 -11      153.70      178.23     68.80 o 
   0   3 -11     2540.49     2511.45     55.83 o 
   1   3 -11     1158.67     1110.29     27.48 o 
   2   3 -11      195.98      168.01     15.99 o 
   3   3 -11     2354.11     2281.66     37.71 o 
   4   3 -11     4512.07     4596.67     51.82 o 
   5   3 -11     3168.05     3173.37     43.77 o 
   6   3 -11      760.34      712.35     27.64 o 
   7   3 -11     2452.54     2364.68     58.60 o 
   8   3 -11     2881.85     2759.53     68.17 o 
   9   3 -11     2345.59     2297.82     89.31 o 
  10   3 -11      111.66      105.78     29.15 o 
  11   3 -11     1745.77     1659.22     59.26 o 
  12   3 -11     1800.04     1774.69     63.93 o 
  13   3 -11     1362.14     1251.86     43.35 o 
  14   3 -11      498.51      484.27     33.42 o 
  15   3 -11      338.04      332.33     31.36 o 
  16   3 -11      846.87      833.48     52.96 o 
  17   3 -11      499.19      483.66     68.41 o 
  18   3 -11       35.28      -17.41     49.73 o 
  19   3 -11      277.65      301.77     57.20 o 
  20   3 -11      556.17      558.75     55.56 o 
  21   3 -11      310.36      394.63     65.50 o 
   1   4 -11     1799.68     1761.69     35.42 o 
   2   4 -11      258.88      267.03     19.22 o 
   3   4 -11     2729.79     2649.85     49.05 o 
   4   4 -11      101.24      112.15     18.90 o 
   5   4 -11     1244.47     1220.27     35.40 o 
   6   4 -11       17.15       18.86     17.05 o 
   7   4 -11     2307.84     2260.54     45.75 o 
   8   4 -11      243.83      207.96     32.34 o 
   9   4 -11      697.25      633.20     42.23 o 
  10   4 -11       87.44       53.17     30.18 o 
  11   4 -11     1857.80     1822.18     51.19 o 
  12   4 -11      122.11      115.00     25.61 o 
  13   4 -11      609.74      614.44     35.51 o 
  14   4 -11       53.99       32.21     26.38 o 
  15   4 -11     1117.47     1127.81     58.74 o 
  16   4 -11       21.84        8.93     24.86 o 
  17   4 -11      142.48      148.82     40.00 o 
  18   4 -11       76.85       67.58     38.95 o 
  19   4 -11      846.16      917.32     79.62 o 
  20   4 -11        8.16       -9.56     33.84 o 
   0   5 -11     1543.72     1367.86     69.32 o 
   1   5 -11     3104.39     3000.48     54.65 o 
   2   5 -11     1144.03     1108.21     36.43 o 
   3   5 -11     2780.86     2757.18     51.95 o 
   4   5 -11     1674.79     1520.73     41.26 o 
   5   5 -11     1877.84     1815.39     52.80 o 
   6   5 -11     1281.03     1213.11     47.18 o 
   7   5 -11     1880.49     1814.32     43.38 o 
   8   5 -11     1011.90      912.65     48.98 o 
   9   5 -11     1590.19     1501.37     97.95 o 
  10   5 -11      799.72      851.81     39.08 o 
  11   5 -11     1808.93     1638.86     57.35 o 
  12   5 -11      849.96      779.01     60.64 o 
  13   5 -11     1028.85     1003.48     43.39 o 
  14   5 -11      733.75      716.86     51.15 o 
  15   5 -11     1108.59     1201.67     61.69 o 
  16   5 -11      455.21      453.05     37.21 o 
  17   5 -11      741.72      793.38     43.54 o 
  18   5 -11      375.75      424.02     46.38 o 
  19   5 -11      502.15      524.54     36.63 o 
  20   5 -11      257.07      262.80     67.15 o 
   1   6 -11     2174.41     2085.29     49.00 o 
   2   6 -11       24.64       23.51     19.94 o 
   3   6 -11     1274.22     1202.07     39.07 o 
   4   6 -11       19.04       30.44     21.56 o 
   5   6 -11     1633.64     1629.32     45.08 o 
   6   6 -11       18.13        6.55     19.36 o 
   7   6 -11     1277.18     1243.12     39.43 o 
   8   6 -11       88.53       93.86     27.05 o 
   9   6 -11     1685.82     1727.91     70.94 o 
  10   6 -11      188.08      179.90     26.69 o 
  11   6 -11      739.49      756.06     40.84 o 
  12   6 -11       92.31      119.27     27.52 o 
  13   6 -11      965.03      916.47     54.71 o 
  14   6 -11      162.11      190.83     32.12 o 
  15   6 -11      371.57      362.66     34.89 o 
  16   6 -11      116.35      173.18     31.78 o 
  17   6 -11      944.65      927.73     49.18 o 
  18   6 -11       38.32       37.77     33.70 o 
   0   7 -11      652.66      585.53     58.06 o 
   1   7 -11      267.62      278.39     34.26 o 
   2   7 -11     2693.44     2739.00     57.89 o 
   3   7 -11      338.43      316.63     28.97 o 
   4   7 -11      632.73      619.44     33.39 o 
   5   7 -11      665.55      627.57     34.72 o 
   6   7 -11     3160.28     3129.78     60.10 o 
   7   7 -11      752.93      682.81     39.07 o 
   8   7 -11      344.04      334.23     33.99 o 
   9   7 -11      823.17      740.12     44.24 o 
  10   7 -11     2136.91     2105.99     77.95 o 
  11   7 -11      538.00      543.90     36.97 o 
  12   7 -11      321.19      323.86     36.05 o 
  13   7 -11      575.34      571.66     40.77 o 
  14   7 -11     1305.97     1352.75     52.51 o 
  15   7 -11      283.88      333.19     38.52 o 
  16   7 -11      261.33      234.89     34.58 o 
  17   7 -11      285.31      310.53     43.67 o 
   1   8 -11     1116.20     1125.89     85.46 o 
   2   8 -11        9.13       13.11     28.90 o 
   3   8 -11      921.21      826.57     33.81 o 
   4   8 -11        1.97       25.10     21.33 o 
   5   8 -11      494.42      510.12     29.76 o 
   6   8 -11       18.48       33.31     22.36 o 
   7   8 -11      956.14      837.03     43.58 o 
   8   8 -11       69.19       93.50     30.68 o 
   9   8 -11      768.75      774.38     44.53 o 
  10   8 -11       50.74       64.81     28.69 o 
  11   8 -11      601.18      583.07     41.06 o 
  12   8 -11       64.06       55.41     30.26 o 
  13   8 -11      343.27      330.30     38.24 o 
  14   8 -11       33.32       38.67     30.79 o 
  15   8 -11      412.68      421.29     48.51 o 
   0   9 -11     1878.33     2091.10     71.91 o 
   1   9 -11        4.78        0.16     23.90 o 
   2   9 -11       77.65       80.43     24.50 o 
   3   9 -11       27.72       62.55     23.90 o 
   4   9 -11     2130.14     2269.26     52.45 o 
   5   9 -11       11.62       19.52     22.46 o 
   6   9 -11      361.03      414.03     35.98 o 
   7   9 -11       22.52       32.84     28.44 o 
   8   9 -11     2201.69     2295.79     66.54 o 
   9   9 -11        8.40       59.67     30.56 o 
  10   9 -11      256.34      264.41     33.86 o 
  11   9 -11       41.87       72.46     32.41 o 
  12   9 -11     1731.98     1861.18     97.32 o 
   1  10 -11      323.21      313.55     30.05 o 
   2  10 -11        2.40        4.36     24.41 o 
   3  10 -11      462.11      503.76     30.19 o 
   4  10 -11       12.93       29.52     22.74 o 
   5  10 -11      703.10      779.86     40.27 o 
   6  10 -11       31.53       47.73     25.57 o 
   7  10 -11      246.69      283.23     30.28 o 
   8  10 -11       24.41       24.19     26.84 o 
   9  10 -11      353.48      439.32     40.13 o 
   0  11 -11      506.60      524.74     48.83 o 
   1  11 -11      205.78      231.92     30.25 o 
   2  11 -11     1580.36     1884.29     52.61 o 
   3  11 -11      203.87      203.22     30.81 o 
   4  11 -11       84.04       84.55     40.44 o 
   5  11 -11      125.46      111.91     53.88 o 
   6  11 -11      874.33      957.97     76.31 o 
   0   0 -10     2893.72     3151.33     79.03 o 
   2   0 -10    29530.46    28247.65    110.71 o 
   4   0 -10     9402.22     9697.19     63.33 o 
   6   0 -10    11520.34    12027.02    331.02 o 
   8   0 -10     3011.17     2924.63     63.80 o 
  10   0 -10     8221.97     8483.82    110.82 o 
  12   0 -10     2125.50     2197.76     88.87 o 
  14   0 -10     9518.30     9658.94    181.44 o 
  16   0 -10     1162.60     1076.96     73.84 o 
  18   0 -10     4161.74     4402.27    134.74 o 
  20   0 -10      916.29      891.06     53.06 o 
  22   0 -10     1011.90     1129.62     49.72 o 
   1   1 -10     7485.08     7492.50     49.23 o 
   2   1 -10       78.51       70.69      8.22 o 
   3   1 -10     8797.10     8827.63     43.46 o 
   4   1 -10       17.57       13.92      7.48 o 
   5   1 -10     7930.10     8064.93     45.67 o 
   6   1 -10       11.36        5.64      9.97 o 
   7   1 -10     5000.58     5259.42     56.05 o 
   8   1 -10       36.64       40.95     12.40 o 
   9   1 -10     6333.22     6643.25    133.81 o 
  10   1 -10       95.87       90.48     21.47 o 
  11   1 -10     4170.79     4168.77     67.24 o 
  12   1 -10       85.72       79.24     22.36 o 
  13   1 -10     4595.50     4771.04     74.77 o 
  14   1 -10       91.77       84.29     21.12 o 
  15   1 -10     1447.05     1373.85     54.87 o 
  16   1 -10      173.05      121.60     31.51 o 
  17   1 -10     2574.95     2759.78     76.06 o 
  18   1 -10      154.44       89.13     55.54 o 
  19   1 -10     1858.76     1859.76     75.45 o 
  20   1 -10       71.25       69.15     24.13 o 
  21   1 -10      893.31      893.45     34.74 o 
  22   1 -10       35.42       53.64     33.62 o 
   0   2 -10    14355.09    14234.35    133.25 o 
   1   2 -10     1165.76     1124.25     23.10 o 
   2   2 -10     5302.31     5239.79     66.25 o 
   3   2 -10     1401.48     1411.92     25.32 o 
   4   2 -10    12323.33    12401.81     76.25 o 
   5   2 -10      911.44      882.37     21.01 o 
   6   2 -10     2623.48     2733.36     38.61 o 
   7   2 -10      383.89      365.27     20.47 o 
   8   2 -10     9253.81     9354.85    147.89 o 
   9   2 -10      313.48      291.67     25.36 o 
  10   2 -10     2709.56     2706.11     54.22 o 
  11   2 -10      506.14      494.00     29.39 o 
  12   2 -10     6595.93     6791.01     87.28 o 
  13   2 -10      380.13      345.76     23.63 o 
  14   2 -10      656.80      634.10     28.45 o 
  15   2 -10      207.80      170.12     21.49 o 
  16   2 -10     3613.90     3704.81     85.24 o 
  17   2 -10      181.18      139.01     25.53 o 
  18   2 -10     1123.60     1111.42     94.99 o 
  19   2 -10      183.04      138.44     45.59 o 
  20   2 -10     2180.34     2315.63     65.62 o 
  21   2 -10      150.16       84.64     33.27 o 
  22   2 -10      273.37      246.11     46.21 o 
   1   3 -10     3778.59     3897.07     45.80 o 
   2   3 -10      352.67      340.72     17.82 o 
   3   3 -10     7586.18     7813.47     74.40 o 
   4   3 -10      476.90      446.48     22.39 o 
   5   3 -10     3069.59     3066.94    126.35 o 
   6   3 -10       75.65       75.86     14.86 o 
   7   3 -10     4455.97     4613.86     58.31 o 
   8   3 -10      114.19      137.85     27.02 o 
   9   3 -10     3332.18     3299.27     72.81 o 
  10   3 -10      253.25      229.03     28.43 o 
  11   3 -10     2579.01     2676.66     70.20 o 
  12   3 -10      133.89       81.18     22.66 o 
  13   3 -10     1944.69     1875.01     49.08 o 
  14   3 -10       75.91       89.12     22.12 o 
  15   3 -10     2236.37     2160.76     54.20 o 
  16   3 -10       73.55       70.26     22.63 o 
  17   3 -10      903.64      835.26     50.13 o 
  18   3 -10       47.82       29.84     44.76 o 
  19   3 -10     1649.22     1783.56     96.27 o 
  20   3 -10        1.02      -12.00     38.63 o 
  21   3 -10      336.48      301.48     36.45 o 
  22   3 -10       72.92       26.53     63.00 o 
   0   4 -10     2938.19     2842.03     75.68 o 
   1   4 -10     2465.18     2390.84     44.49 o 
   2   4 -10     4194.49     4151.10     57.55 o 
   3   4 -10     1618.82     1567.63     37.99 o 
   4   4 -10     2625.25     2621.96     54.21 o 
   5   4 -10     2004.85     2018.60     41.90 o 
   6   4 -10     4061.49     4143.20     57.03 o 
   7   4 -10     2132.55     2122.07     45.93 o 
   8   4 -10     2131.20     2056.05     66.13 o 
   9   4 -10     1008.13      930.93     65.13 o 
  10   4 -10     2166.69     2238.34     74.34 o 
  11   4 -10      568.15      521.06     31.59 o 
  12   4 -10     1400.31     1268.78     42.75 o 
  13   4 -10      397.88      356.62     29.16 o 
  14   4 -10     1539.45     1484.96     47.89 o 
  15   4 -10      325.36      327.39     29.77 o 
  16   4 -10      733.12      746.77     37.50 o 
  17   4 -10      258.50      251.03     30.64 o 
  18   4 -10     1424.57     1578.33     67.48 o 
  19   4 -10      465.19      516.62     40.90 o 
  20   4 -10      161.53      155.78     33.52 o 
  21   4 -10      452.07      535.33     55.14 o 
   1   5 -10     1957.61     1984.15     43.23 o 
   2   5 -10      291.01      239.30     26.07 o 
   3   5 -10     1604.74     1536.97     39.20 o 
   4   5 -10      204.14      177.30     21.84 o 
   5   5 -10     1497.93     1515.09     52.85 o 
   6   5 -10        2.75        7.87     16.34 o 
   7   5 -10     1108.34     1092.80     41.07 o 
   8   5 -10      363.48      303.75     22.94 o 
   9   5 -10     1744.55     1737.62     48.32 o 
  10   5 -10      173.14      125.09     24.50 o 
  11   5 -10      953.77      868.57     38.92 o 
  12   5 -10       54.88       44.93     22.64 o 
  13   5 -10      857.77      805.46     40.54 o 
  14   5 -10       46.93       28.37     21.83 o 
  15   5 -10      395.12      405.07     33.80 o 
  16   5 -10       72.39       73.37     26.15 o 
  17   5 -10      899.87      882.98     46.43 o 
  18   5 -10       51.06       37.68     27.34 o 
  19   5 -10      172.61      131.27     27.85 o 
  20   5 -10       24.78       17.13     35.24 o 
  21   5 -10      606.16      679.98     78.78 o 
   0   6 -10      566.19      539.07     49.76 o 
   1   6 -10     1212.32     1233.13     45.47 o 
   2   6 -10     1417.36     1420.94     48.55 o 
   3   6 -10     1228.38     1252.55     49.62 o 
   4   6 -10     1066.65     1019.61     36.15 o 
   5   6 -10     1266.55     1302.46     39.20 o 
   6   6 -10     1379.15     1351.16     40.36 o 
   7   6 -10     1351.44     1293.01     39.27 o 
   8   6 -10      376.24      363.98     30.17 o 
   9   6 -10      988.52      946.55     40.55 o 
  10   6 -10      995.24      916.93     40.67 o 
  11   6 -10      409.60      396.52     33.10 o 
  12   6 -10      399.09      402.64     32.38 o 
  13   6 -10      171.13      137.03     28.81 o 
  14   6 -10      660.60      669.79     38.56 o 
  15   6 -10      184.31      206.69     31.24 o 
  16   6 -10       76.77       99.78     30.00 o 
  17   6 -10      376.89      413.23     30.60 o 
  18   6 -10      518.84      497.03     33.96 o 
  19   6 -10      387.45      384.32     39.45 o 
   1   7 -10       71.42       87.00     28.12 o 
   2   7 -10      315.55      294.80     33.28 o 
   3   7 -10     1172.67     1083.51     39.52 o 
   4   7 -10      107.65       71.55     22.72 o 
   5   7 -10      115.51      106.55     20.67 o 
   6   7 -10       16.64       29.86     19.67 o 
   7   7 -10      474.33      454.15     26.51 o 
   8   7 -10       99.07       81.67     25.24 o 
   9   7 -10      122.23      138.84     28.49 o 
  10   7 -10      153.31      135.98     29.16 o 
  11   7 -10      171.37      197.93     31.33 o 
  12   7 -10       59.04       50.47     26.46 o 
  13   7 -10      189.92      186.79     30.72 o 
  14   7 -10       29.32       31.06     28.26 o 
  15   7 -10      216.34      228.26     44.03 o 
  16   7 -10       21.90       14.16     25.46 o 
  17   7 -10       47.77       51.62     28.11 o 
  18   7 -10       17.76       23.95     30.43 o 
   0   8 -10      407.17      389.71     53.07 o 
   1   8 -10      154.79      128.53     29.56 o 
   2   8 -10      525.54      554.64     33.75 o 
   3   8 -10      226.81      227.03     28.48 o 
   4   8 -10     1613.38     1665.01     42.61 o 
   5   8 -10      464.16      473.99     28.27 o 
   6   8 -10      968.79      967.36     35.61 o 
   7   8 -10      469.21      453.83     28.26 o 
   8   8 -10     1088.36     1138.04     46.54 o 
   9   8 -10      204.45      196.13     30.62 o 
  10   8 -10      399.78      345.44     34.52 o 
  11   8 -10      116.71       79.53     28.23 o 
  12   8 -10      370.18      368.80     35.37 o 
  13   8 -10      105.94      112.57     46.85 o 
  14   8 -10       56.69       63.28     30.88 o 
  15   8 -10       14.59       21.57     32.11 o 
  16   8 -10      141.16      108.26     34.86 o 
  17   8 -10       40.45       37.30     67.97 o 
   1   9 -10       10.66       17.04     22.18 o 
   2   9 -10       11.34        9.82     21.78 o 
   3   9 -10       98.37      107.90     21.91 o 
   4   9 -10       14.86       23.84     20.51 o 
   5   9 -10        7.35        8.55     21.22 o 
   6   9 -10       17.48       26.11     21.93 o 
   7   9 -10       29.17       36.91     29.39 o 
   8   9 -10       38.71       52.39     28.38 o 
   9   9 -10       43.37       57.56     27.81 o 
  10   9 -10       38.90       17.28     29.01 o 
  11   9 -10       79.68       95.36     33.36 o 
  12   9 -10       50.22       40.79     30.71 o 
  13   9 -10       16.95       43.32     33.33 o 
  14   9 -10       11.83       16.31     41.32 o 
   0  10 -10     1902.97     2171.09     74.25 o 
   1  10 -10       25.33       45.56     23.07 o 
   2  10 -10      904.14      984.56     39.30 o 
   3  10 -10       17.61       32.14     24.21 o 
   4  10 -10      604.21      590.38     32.83 o 
   5  10 -10       10.69       40.00     20.02 o 
   6  10 -10      129.66      196.77     27.95 o 
   7  10 -10        6.12       18.42     26.54 o 
   8  10 -10      248.85      262.76     29.12 o 
   9  10 -10       15.94       40.91     30.89 o 
  10  10 -10      145.52      160.34     32.74 o 
  11  10 -10        9.87       33.19     44.34 o 
   1  11 -10       51.44       90.24     25.77 o 
   2  11 -10       24.14       36.64     26.76 o 
   3  11 -10       17.41        6.16     23.72 o 
   4  11 -10        9.21        3.36     23.33 o 
   5  11 -10       25.47       14.05     27.96 o 
   6  11 -10        4.19       17.45     28.82 o 
   7  11 -10       47.48      104.44     56.37 o 
   2  12 -10      602.43      688.27     77.12 o 
   3  12 -10      224.46      285.18     65.49 o 
   2   0  -9      137.55      126.80     11.52 o 
   4   0  -9        0.16       -5.57      8.27 o 
   6   0  -9       21.67       27.75     11.62 o 
   8   0  -9       17.25       11.90      8.87 o 
  10   0  -9      112.73       85.03     25.28 o 
  12   0  -9       54.42       82.06     32.33 o 
  14   0  -9      408.48      424.55     34.83 o 
  16   0  -9      188.27      157.51     43.94 o 
  18   0  -9      169.34      143.42     45.59 o 
  20   0  -9       27.19       29.22     26.87 o 
  22   0  -9       33.71       19.80     39.80 o 
  24   0  -9       18.03      -16.58     67.97 o 
   0   1  -9    15287.58    15270.10    114.21 o 
   1   1  -9     1526.09     1565.48     18.35 o 
   2   1  -9     8984.61     9124.38     50.02 o 
   3   1  -9      425.60      410.10     10.78 o 
   4   1  -9     2069.01     2126.27     21.79 o 
   5   1  -9       73.18       77.15      7.37 o 
   6   1  -9     1102.82     1193.31     16.72 o 
   7   1  -9      104.10      117.41     15.31 o 
   8   1  -9      573.50      619.41     36.21 o 
   9   1  -9       54.67       78.17     18.15 o 
  10   1  -9      564.52      615.34     28.39 o 
  11   1  -9       88.66       68.62     18.78 o 
  12   1  -9     1092.06     1077.28     36.03 o 
  13   1  -9      145.67      116.43     17.08 o 
  14   1  -9     2283.30     2273.77     46.94 o 
  15   1  -9      172.97      133.53     20.56 o 
  16   1  -9     1227.57     1270.09     57.67 o 
  17   1  -9       46.69       36.06     28.13 o 
  18   1  -9      690.57      635.88     33.99 o 
  19   1  -9       86.43       69.34     22.90 o 
  20   1  -9      222.44      215.70     21.33 o 
  21   1  -9       29.61       41.31     20.49 o 
  22   1  -9      166.57      149.07     25.62 o 
  23   1  -9       33.07       19.06     64.65 o 
   1   2  -9      860.08      833.10     19.34 o 
   2   2  -9      390.74      388.83     14.89 o 
   3   2  -9     2884.22     2941.22     35.87 o 
   4   2  -9      106.68       91.48     12.87 o 
   5   2  -9     2685.75     2674.94     36.04 o 
   6   2  -9      198.14      205.08     14.76 o 
   7   2  -9     1311.03     1296.96     36.02 o 
   8   2  -9      197.16      194.15     13.76 o 
   9   2  -9      494.19      483.93     16.27 o 
  10   2  -9       94.94       79.42     17.26 o 
  11   2  -9      664.39      674.95     30.91 o 
  12   2  -9      218.59      214.12     20.22 o 
  13   2  -9     1140.51     1192.84     32.81 o 
  14   2  -9       29.53       34.29     16.86 o 
  15   2  -9      750.65      729.98     29.35 o 
  16   2  -9      109.92       95.03     29.84 o 
  17   2  -9      375.56      382.03     28.36 o 
  18   2  -9       32.87       36.05     27.88 o 
  19   2  -9      127.67       83.25     26.74 o 
  20   2  -9      118.24      109.96     29.79 o 
  21   2  -9      350.74      348.00     32.69 o 
  22   2  -9      100.51       61.63     27.67 o 
  23   2  -9      116.84      134.29     65.49 o 
   0   3  -9     5280.30     5197.78     71.28 o 
   1   3  -9     2013.01     1988.95     39.85 o 
   2   3  -9      727.75      664.74     23.86 o 
   3   3  -9     1088.00     1110.14     30.23 o 
   4   3  -9     3555.45     3551.88     67.82 o 
   5   3  -9     1978.06     2018.31     53.22 o 
   6   3  -9     1129.55     1167.38     29.29 o 
   7   3  -9     2775.55     2779.47     42.27 o 
   8   3  -9     3040.25     3123.41    118.32 o 
   9   3  -9      925.43      960.07     25.35 o 
  10   3  -9      980.74      958.98     43.71 o 
  11   3  -9      392.42      376.33     26.70 o 
  12   3  -9     1217.03     1217.18     38.23 o 
  13   3  -9      685.75      627.89     31.34 o 
  14   3  -9      495.46      437.81     28.66 o 
  15   3  -9      325.64      327.81     21.70 o 
  16   3  -9      715.83      666.79     34.26 o 
  17   3  -9       40.21       36.80     29.98 o 
  18   3  -9      491.50      442.80     57.22 o 
  19   3  -9      171.38      179.54     31.49 o 
  20   3  -9      957.11      917.31     45.48 o 
  21   3  -9      684.63      631.15     59.02 o 
  22   3  -9      230.83      207.62     31.06 o 
   1   4  -9     2134.86     2078.26     40.07 o 
   2   4  -9      936.37      892.11     28.70 o 
   3   4  -9     2695.41     2649.40     44.96 o 
   4   4  -9     1474.46     1362.80     33.32 o 
   5   4  -9     1240.02     1211.57     31.75 o 
   6   4  -9       73.11       70.78     16.29 o 
   7   4  -9     2569.70     2445.01     42.76 o 
   8   4  -9      138.28      123.54     15.92 o 
   9   4  -9     1297.48     1276.18     58.61 o 
  10   4  -9      467.23      436.30     27.50 o 
  11   4  -9     1147.56     1090.25     46.13 o 
  12   4  -9      106.20      101.26     23.15 o 
  13   4  -9      578.95      558.78     31.74 o 
  14   4  -9      230.20      208.88     26.22 o 
  15   4  -9     1052.89     1046.37     39.15 o 
  16   4  -9        8.37       20.11     23.71 o 
  17   4  -9      499.62      528.44     33.99 o 
  18   4  -9      112.01      119.44     28.61 o 
  19   4  -9      919.52      911.25     45.64 o 
  20   4  -9      136.16      113.31     32.27 o 
  21   4  -9      289.01      275.93     37.23 o 
  22   4  -9       52.30       55.45     46.83 o 
   0   5  -9     3552.27     3417.71     89.04 o 
   1   5  -9     3142.83     3145.72     61.09 o 
   2   5  -9     2774.00     2734.14     66.51 o 
   3   5  -9     1241.82     1169.18     34.15 o 
   4   5  -9     2798.96     2609.45     47.52 o 
   5   5  -9     1357.06     1410.26     36.02 o 
   6   5  -9     2056.56     2056.30     66.87 o 
   7   5  -9     2556.42     2674.87     70.84 o 
   8   5  -9     2482.48     2357.12     62.35 o 
   9   5  -9     1260.32     1301.33     41.09 o 
  10   5  -9     1896.28     1808.81     48.04 o 
  11   5  -9      255.56      229.70     26.54 o 
  12   5  -9     1573.18     1508.33     45.91 o 
  13   5  -9      255.78      238.38     27.47 o 
  14   5  -9     1032.57     1095.61     47.44 o 
  15   5  -9      542.26      482.86     33.40 o 
  16   5  -9      835.70      831.94     40.02 o 
  17   5  -9      420.69      423.64     28.45 o 
  18   5  -9      794.01      850.93     33.35 o 
  19   5  -9      737.63      768.00     37.31 o 
  20   5  -9      480.05      522.79     34.67 o 
  21   5  -9      552.76      546.07     41.41 o 
   1   6  -9     2128.56     2122.72     54.62 o 
   2   6  -9      165.25      191.55     30.26 o 
   3   6  -9     2604.01     2595.28     59.04 o 
   4   6  -9       36.71       65.01     20.58 o 
   5   6  -9     3090.54     3203.83     83.94 o 
   6   6  -9       30.96       29.31     19.47 o 
   7   6  -9     1779.10     1702.07     37.17 o 
   8   6  -9       52.23       66.98     16.07 o 
   9   6  -9     1356.38     1328.80     74.35 o 
  10   6  -9      124.69      108.01     25.16 o 
  11   6  -9     1412.35     1409.31     49.47 o 
  12   6  -9       17.69       28.42     23.86 o 
  13   6  -9     1446.14     1389.05     71.25 o 
  14   6  -9       35.64       21.16     24.82 o 
  15   6  -9      719.65      759.34     40.07 o 
  16   6  -9       24.28        9.09     23.61 o 
  17   6  -9      899.48      881.07     33.10 o 
  18   6  -9       10.90       -0.80     22.12 o 
  19   6  -9      351.82      343.37     37.91 o 
  20   6  -9        8.51      -16.48     35.05 o 
   0   7  -9     1332.51     1421.70     68.89 o 
   1   7  -9      582.85      597.03     37.15 o 
   2   7  -9     3141.48     3100.14     68.34 o 
   3   7  -9      723.46      673.61     37.74 o 
   4   7  -9     1431.53     1434.48     41.30 o 
   5   7  -9     1375.49     1360.00     35.50 o 
   6   7  -9     3027.96     3164.37     85.30 o 
   7   7  -9     1636.66     1661.79     38.88 o 
   8   7  -9     1803.85     1820.91     40.74 o 
   9   7  -9      698.24      652.56     35.78 o 
  10   7  -9     1894.47     1756.97     58.47 o 
  11   7  -9      179.00      145.40     28.59 o 
  12   7  -9      779.44      741.29     39.91 o 
  13   7  -9      135.31      133.88     26.41 o 
  14   7  -9      818.07      743.72     48.42 o 
  15   7  -9       37.75       35.00     23.16 o 
  16   7  -9      398.74      407.67     31.14 o 
  17   7  -9       72.85       64.48     24.91 o 
  18   7  -9      980.68     1018.09     41.68 o 
  19   7  -9      128.55      126.13     30.33 o 
   1   8  -9     1382.17     1417.47     50.46 o 
   2   8  -9       41.17       43.06     24.61 o 
   3   8  -9     2186.76     2193.71     52.09 o 
   4   8  -9       23.52       61.71     23.13 o 
   5   8  -9     1921.71     1931.87     43.89 o 
   6   8  -9       31.14       42.17     20.44 o 
   7   8  -9     1171.74     1223.20     37.47 o 
   8   8  -9       91.23       63.63     25.97 o 
   9   8  -9      987.51      955.66     43.36 o 
  10   8  -9       75.69       48.38     28.32 o 
  11   8  -9      900.85      886.63     43.79 o 
  12   8  -9      137.64      153.95     31.05 o 
  13   8  -9      936.17      976.21     45.31 o 
  14   8  -9       12.29       -2.01     23.17 o 
  15   8  -9      789.69      742.50     45.47 o 
  16   8  -9        8.60       -8.63     35.09 o 
  17   8  -9      368.72      408.12     38.11 o 
  18   8  -9        9.06       -4.80     48.64 o 
   0   9  -9     2322.54     2378.96    144.10 o 
   1   9  -9       50.22       81.42     23.48 o 
   2   9  -9     1342.92     1326.04     39.64 o 
   3   9  -9       61.22       56.07     20.47 o 
   4   9  -9     2661.75     2767.21     63.31 o 
   5   9  -9       78.43      110.24     21.81 o 
   6   9  -9     1160.76     1117.41     33.70 o 
   7   9  -9       51.80       53.74     19.25 o 
   8   9  -9     1548.22     1588.84     65.99 o 
   9   9  -9       54.57       46.63     24.90 o 
  10   9  -9      496.45      465.64     44.84 o 
  11   9  -9       64.64       82.78     30.46 o 
  12   9  -9     1063.01     1018.98     48.47 o 
  13   9  -9       46.78       72.44     29.98 o 
  14   9  -9      460.09      467.38     41.95 o 
  15   9  -9        0.87        3.62     33.32 o 
  16   9  -9      716.66      847.56     87.08 o 
   1  10  -9      690.65      722.04     34.19 o 
   2  10  -9       11.26        8.12     22.82 o 
   3  10  -9      498.45      479.61     31.19 o 
   4  10  -9       11.00       39.90     22.93 o 
   5  10  -9      186.28      210.79     25.87 o 
   6  10  -9        9.43       20.63     19.67 o 
   7  10  -9      448.75      461.47     31.89 o 
   8  10  -9        7.93       -7.48     24.93 o 
   9  10  -9      850.92      878.61     46.93 o 
  10  10  -9       31.46       38.88     31.32 o 
  11  10  -9      424.04      453.57     42.16 o 
  12  10  -9        9.05       30.25     31.95 o 
  13  10  -9      275.17      289.34     66.32 o 
   0  11  -9     1446.43     1407.82     64.25 o 
   1  11  -9      351.61      382.36     29.95 o 
   2  11  -9     1800.29     1923.17     50.81 o 
   3  11  -9       99.60       94.17     26.03 o 
   4  11  -9      164.59      175.64     26.63 o 
   5  11  -9        7.99       32.99     24.51 o 
   6  11  -9      506.32      495.49     33.15 o 
   7  11  -9       52.06       30.96     26.27 o 
   8  11  -9      150.00      118.92     35.78 o 
   9  11  -9        7.10      -17.41     58.02 o 
   1  12  -9      127.06      175.91     30.29 o 
   2  12  -9       24.74       36.88     27.84 o 
   3  12  -9      181.36      191.96     38.39 o 
   4  12  -9        8.28       39.23     43.52 o 
   5  12  -9      154.98      145.07     57.20 o 
   2   0  -8     6010.94     5952.04     62.76 o 
   4   0  -8    17869.34    17167.22     84.94 o 
   6   0  -8     6297.70     6556.34    149.79 o 
   8   0  -8    16976.28    17437.59    408.91 o 
  10   0  -8     1362.19     1492.36    122.81 o 
  12   0  -8    15553.30    15521.01    199.71 o 
  14   0  -8     3339.55     3403.59     83.58 o 
  16   0  -8     9347.53     9155.29    167.20 o 
  18   0  -8      881.71     1004.53     63.87 o 
  20   0  -8     2810.99     2840.32     64.30 o 
  22   0  -8     1123.82     1150.27     61.54 o 
  24   0  -8     1226.51     1143.23     87.94 o 
   1   1  -8    16548.33    16262.62     52.84 o 
   2   1  -8      128.02      125.79      7.12 o 
   3   1  -8    10212.66    10158.09     41.00 o 
   4   1  -8       20.43       30.46      6.09 o 
   5   1  -8     8139.01     7916.55     43.68 o 
   6   1  -8      140.82      139.83      7.47 o 
   7   1  -8    11043.00    11174.55     89.08 o 
   8   1  -8      103.04      106.37     16.84 o 
   9   1  -8    10949.06    11022.00    172.13 o 
  10   1  -8      242.44      229.59     20.84 o 
  11   1  -8     5167.05     5213.32    105.46 o 
  12   1  -8      298.83      277.16     18.73 o 
  13   1  -8     4183.59     4222.37     80.27 o 
  14   1  -8      535.92      503.32     25.93 o 
  15   1  -8     5171.54     5234.65     78.46 o 
  16   1  -8      229.97      216.51     65.08 o 
  17   1  -8     2343.22     2330.45     96.18 o 
  18   1  -8      160.53      152.24     23.42 o 
  19   1  -8     2255.15     2313.78     43.82 o 
  20   1  -8      168.34      138.69     19.55 o 
  21   1  -8     1567.17     1589.96     42.99 o 
  22   1  -8      119.20      103.65     27.71 o 
  23   1  -8     1063.96     1058.88     43.01 o 
  24   1  -8       33.17       38.13     64.65 o 
   0   2  -8     6166.70     6158.71     69.19 o 
   1   2  -8     1703.42     1668.06     24.30 o 
   2   2  -8    23718.33    22931.59     96.72 o 
   3   2  -8     1524.15     1453.01     25.77 o 
   4   2  -8     5069.82     5113.56     54.46 o 
   5   2  -8     1377.45     1289.02     24.78 o 
   6   2  -8    22204.42    21639.28    123.72 o 
   7   2  -8     1933.16     1925.10     28.88 o 
   8   2  -8     3639.50     3665.48     40.74 o 
   9   2  -8     1411.24     1464.98     27.56 o 
  10   2  -8    11528.78    11618.66    107.70 o 
  11   2  -8     1385.70     1275.63     37.21 o 
  12   2  -8     1329.86     1271.28     36.54 o 
  13   2  -8     1274.21     1204.14     31.61 o 
  14   2  -8    10751.43    10810.39     85.84 o 
  15   2  -8      759.67      730.44     26.85 o 
  16   2  -8     1292.40     1317.10     32.94 o 
  17   2  -8      209.05      193.57     24.48 o 
  18   2  -8     3088.89     3175.22     74.38 o 
  19   2  -8      253.00      236.32     25.38 o 
  20   2  -8      790.38      762.87     30.78 o 
  21   2  -8      264.46      258.80     25.67 o 
  22   2  -8     1899.40     1923.05     64.37 o 
  23   2  -8      178.97      189.51     34.26 o 
   1   3  -8     6681.43     6787.49     73.14 o 
   2   3  -8      305.77      320.79     18.16 o 
   3   3  -8     4483.95     4463.83     52.08 o 
   4   3  -8      341.17      369.97     19.03 o 
   5   3  -8     7366.84     7371.33     65.04 o 
   6   3  -8       18.84       21.30     13.25 o 
   7   3  -8     3982.99     3904.72     51.27 o 
   8   3  -8      627.83      605.89     20.57 o 
   9   3  -8     3670.56     3767.38     52.44 o 
  10   3  -8      887.60      791.80     39.60 o 
  11   3  -8     3093.85     3037.04     53.24 o 
  12   3  -8      677.99      623.20     29.16 o 
  13   3  -8     4192.48     4163.05     91.84 o 
  14   3  -8      244.18      238.97     19.19 o 
  15   3  -8     1109.05     1077.16     30.84 o 
  16   3  -8       27.19        7.29     16.23 o 
  17   3  -8     2151.68     2236.79     43.41 o 
  18   3  -8       38.72       14.68     26.33 o 
  19   3  -8      705.10      661.62     39.63 o 
  20   3  -8        3.67        3.26     25.91 o 
  21   3  -8     1702.46     1727.68     50.52 o 
  22   3  -8       83.02       70.55     32.37 o 
  23   3  -8      462.75      519.43     55.35 o 
   1   4  -8     4544.65     4516.34     65.09 o 
   2   4  -8     4485.36     4664.69    141.71 o 
   3   4  -8     4666.06     4646.88     82.82 o 
   4   4  -8     7937.97     7860.88     71.37 o 
   5   4  -8     5835.05     5793.65     71.38 o 
   6   4  -8     2738.07     2682.81     46.21 o 
   7   4  -8     6213.37     6214.29     62.57 o 
   8   4  -8     6032.61     6043.60     75.84 o 
   9   4  -8     4121.90     4132.04     44.76 o 
  10   4  -8     2363.68     2386.07     68.83 o 
  11   4  -8     1524.76     1458.07     35.11 o 
  12   4  -8     3456.11     3492.00     47.09 o 
  13   4  -8     1884.44     1757.17     45.17 o 
  14   4  -8     1412.19     1415.65     42.34 o 
  15   4  -8      770.27      745.81     34.60 o 
  16   4  -8     1821.34     1812.12     84.29 o 
  17   4  -8      415.56      395.89     26.85 o 
  18   4  -8      569.31      539.55     32.00 o 
  19   4  -8      303.39      303.42     31.57 o 
  20   4  -8     1484.83     1392.59     51.43 o 
  21   4  -8      658.37      612.27     37.19 o 
  22   4  -8      460.58      456.16     40.28 o 
   1   5  -8     2659.48     2819.12     64.86 o 
   2   5  -8      194.32      189.21     21.67 o 
   3   5  -8     2836.46     2836.27     60.71 o 
   4   5  -8      552.04      532.51     24.39 o 
   5   5  -8     1761.49     1730.22     37.78 o 
   6   5  -8      460.34      417.05     22.94 o 
   7   5  -8     3509.26     3472.68     63.50 o 
   8   5  -8       43.23       40.65     13.75 o 
   9   5  -8      943.73      945.94     25.97 o 
  10   5  -8       35.08       36.26     18.42 o 
  11   5  -8     2161.17     2077.56     66.22 o 
  12   5  -8       27.44       29.32     22.14 o 
  13   5  -8      705.33      613.16     32.45 o 
  14   5  -8        4.35       13.76     22.20 o 
  15   5  -8     1612.14     1543.04     47.53 o 
  16   5  -8       31.92       31.38     20.90 o 
  17   5  -8      351.41      356.14     24.92 o 
  18   5  -8      132.41      142.05     21.01 o 
  19   5  -8     1164.33     1163.87     40.96 o 
  20   5  -8      112.34       90.16     25.11 o 
  21   5  -8       99.24      109.75     29.29 o 
  22   5  -8        2.43        9.95     65.48 o 
   0   6  -8     2478.26     2500.03     78.13 o 
   1   6  -8     1827.31     1758.63     61.46 o 
   2   6  -8      402.20      369.58     28.88 o 
   3   6  -8     1478.29     1477.73     45.27 o 
   4   6  -8     2009.76     2026.63     51.20 o 
   5   6  -8     1897.96     1840.80     42.37 o 
   6   6  -8      194.79      203.94     19.02 o 
   7   6  -8     3751.47     3803.86     50.58 o 
   8   6  -8     2463.17     2500.71     61.79 o 
   9   6  -8     2290.83     2253.49     39.87 o 
  10   6  -8      106.90      163.24     25.45 o 
  11   6  -8     1248.02     1221.98     42.89 o 
  12   6  -8      907.78      865.97     38.51 o 
  13   6  -8      613.05      529.99     34.15 o 
  14   6  -8      236.51      212.17     27.73 o 
  15   6  -8      701.74      676.81     31.79 o 
  16   6  -8      522.98      497.01     26.98 o 
  17   6  -8      386.67      351.47     25.54 o 
  18   6  -8       89.68       70.76     22.00 o 
  19   6  -8      608.01      594.66     34.80 o 
  20   6  -8      416.39      379.25     37.96 o 
  21   6  -8      329.60      330.64     37.50 o 
   1   7  -8      905.87      907.87     39.88 o 
   2   7  -8      342.49      300.73     29.60 o 
   3   7  -8      179.47      202.37     22.02 o 
   4   7  -8       51.93       40.01     19.70 o 
   5   7  -8      757.52      707.99     30.68 o 
   6   7  -8       80.39      104.66     17.95 o 
   7   7  -8      306.00      322.79     22.06 o 
   8   7  -8      130.27      130.19     18.37 o 
   9   7  -8      428.19      416.71     26.33 o 
  10   7  -8      200.91      223.27     27.05 o 
  11   7  -8      390.86      413.29     32.59 o 
  12   7  -8      388.06      405.23     32.27 o 
  13   7  -8      289.05      310.88     31.49 o 
  14   7  -8      194.98      171.46     25.08 o 
  15   7  -8      136.84      164.97     26.19 o 
  16   7  -8       35.77       30.05     24.06 o 
  17   7  -8      355.07      313.41     29.06 o 
  18   7  -8       14.00       -4.49     24.99 o 
  19   7  -8       43.06       24.43     27.98 o 
  20   7  -8       27.19        0.02     36.59 o 
   0   8  -8      136.08      199.67     29.98 o 
   1   8  -8       28.01       30.02     17.89 o 
   2   8  -8      853.76      817.72     30.48 o 
   3   8  -8      101.81      119.05     21.46 o 
   4   8  -8      442.46      397.90     27.91 o 
   5   8  -8      482.39      513.82     29.94 o 
   6   8  -8     2743.36     2850.69     82.16 o 
   7   8  -8      577.61      581.09     28.76 o 
   8   8  -8      761.46      713.49     29.16 o 
   9   8  -8      415.33      405.87     38.79 o 
  10   8  -8     1302.48     1238.24     46.36 o 
  11   8  -8      240.44      240.14     31.92 o 
  12   8  -8      183.97      209.81     30.02 o 
  13   8  -8      319.11      310.00     26.40 o 
  14   8  -8      710.33      679.02     33.62 o 
  15   8  -8       58.74       60.25     25.78 o 
  16   8  -8       58.40       62.61     31.34 o 
  17   8  -8       21.37       27.12     31.99 o 
  18   8  -8      422.48      440.99     40.67 o 
  19   8  -8       51.75       74.47     47.97 o 
   1   9  -8       41.13       31.11     21.20 o 
   2   9  -8        2.65       14.15     20.48 o 
   3   9  -8      118.62      122.75     21.34 o 
   4   9  -8       10.74       13.83     19.34 o 
   5   9  -8       18.59       16.04     18.55 o 
   6   9  -8       22.76       15.14     20.05 o 
   7   9  -8       88.92      101.95     19.80 o 
   8   9  -8        9.41       27.03     17.88 o 
   9   9  -8        7.48       15.49     21.76 o 
  10   9  -8       66.69       89.95     29.20 o 
  11   9  -8       94.55      101.29     28.11 o 
  12   9  -8      100.96       98.61     30.34 o 
  13   9  -8       33.91       65.12     32.01 o 
  14   9  -8       82.86      103.28     32.73 o 
  15   9  -8      105.86      106.38     31.41 o 
  16   9  -8       26.41       29.41     31.70 o 
  17   9  -8       42.54       68.80     67.14 o 
   0  10  -8     2062.30     2279.23     72.21 o 
   1  10  -8       34.25       59.50     22.61 o 
   2  10  -8     1217.17     1254.96     39.66 o 
   3  10  -8       33.40       49.96     22.75 o 
   4  10  -8      860.03      919.29     36.62 o 
   5  10  -8       20.84       29.97     21.81 o 
   6  10  -8      424.12      455.81     31.83 o 
   7  10  -8       12.54       26.93     18.32 o 
   8  10  -8      543.49      599.36     40.45 o 
   9  10  -8       18.23       61.17     29.06 o 
  10  10  -8      575.62      626.50     42.00 o 
  11  10  -8       12.79       11.25     30.98 o 
  12  10  -8      822.94      739.51     44.51 o 
  13  10  -8       45.17       56.10     34.54 o 
  14  10  -8      749.83      846.75     91.23 o 
   1  11  -8       22.89       11.46     22.51 o 
   2  11  -8       40.22       61.26     25.42 o 
   3  11  -8      157.29      208.57     27.08 o 
   4  11  -8       33.85       37.66     24.90 o 
   5  11  -8       10.41       -5.05     24.28 o 
   6  11  -8       20.43       21.37     24.22 o 
   7  11  -8       26.33       16.77     30.52 o 
   8  11  -8       45.74       69.92     31.08 o 
   9  11  -8       30.93       21.70     33.01 o 
  10  11  -8       20.76       43.01     32.99 o 
  11  11  -8       33.13       82.06     61.34 o 
   0  12  -8     1041.12     1077.63     58.84 o 
   1  12  -8      815.80      840.14     40.37 o 
   2  12  -8      580.79      657.79     36.25 o 
   3  12  -8      545.55      567.41     34.43 o 
   4  12  -8      484.81      521.77     34.13 o 
   5  12  -8      242.10      255.86     34.33 o 
   2   0  -7       18.28       21.45      7.40 o 
   4   0  -7       27.67       33.72      7.36 o 
   6   0  -7      194.65      203.60     13.76 o 
   8   0  -7       92.16       89.79     27.77 o 
  10   0  -7      244.05      200.68     24.04 o 
  12   0  -7      130.51      125.24     17.82 o 
  14   0  -7      291.88      287.47     20.97 o 
  16   0  -7      218.55      210.58     40.62 o 
  18   0  -7      116.14      120.34     21.83 o 
  20   0  -7       58.75       59.56     25.07 o 
  22   0  -7        8.79       25.21     34.05 o 
  24   0  -7       19.18       24.04     60.51 o 
   0   1  -7     5093.22     4967.36     38.63 o 
   1   1  -7      520.64      512.65     10.58 o 
   2   1  -7     3388.13     3422.95     26.47 o 
   3   1  -7      571.71      571.25     13.11 o 
   4   1  -7     6607.45     6442.62     38.15 o 
   5   1  -7      525.39      497.08     10.29 o 
   6   1  -7      810.37      790.25     11.77 o 
   7   1  -7      228.64      211.02     11.23 o 
   8   1  -7     3881.10     3873.43     51.47 o 
   9   1  -7      391.41      375.96     21.22 o 
  10   1  -7     1159.12     1145.86     31.79 o 
  11   1  -7       64.19       39.73     15.96 o 
  12   1  -7     3584.73     3524.99     44.42 o 
  13   1  -7      285.31      291.87     13.48 o 
  14   1  -7      964.92      935.49     36.86 o 
  15   1  -7       79.22       66.74     16.14 o 
  16   1  -7     1777.19     1870.68     55.48 o 
  17   1  -7      231.00      216.50     24.26 o 
  18   1  -7      297.36      271.64     20.79 o 
  19   1  -7       16.01       -4.66     15.41 o 
  20   1  -7      440.34      420.39     23.16 o 
  21   1  -7       82.11       75.84     20.73 o 
  22   1  -7        8.42        1.75     24.97 o 
  23   1  -7        2.12       -3.95     26.95 o 
  24   1  -7      149.36      100.84     32.42 o 
   1   2  -7     2527.25     2586.00     49.44 o 
   2   2  -7      120.89      112.07     10.19 o 
   3   2  -7     1117.71     1151.36     21.96 o 
   4   2  -7       83.14       87.46     10.41 o 
   5   2  -7      861.54      895.48     32.94 o 
   6   2  -7      231.04      223.76     11.63 o 
   7   2  -7     1986.12     1937.14     26.49 o 
   8   2  -7      146.81      152.39     10.40 o 
   9   2  -7      702.06      704.79     14.55 o 
  10   2  -7      136.76      132.43     16.69 o 
  11   2  -7     1927.42     1924.45     34.69 o 
  12   2  -7      148.25      131.23     14.87 o 
  13   2  -7      103.13      113.83     15.64 o 
  14   2  -7      147.83      157.05     17.20 o 
  15   2  -7      621.40      635.45     21.88 o 
  16   2  -7      165.59      155.90     17.08 o 
  17   2  -7      252.45      256.84     30.19 o 
  18   2  -7       18.64       11.67     19.42 o 
  19   2  -7      537.85      527.76     29.02 o 
  20   2  -7       53.93       41.79     19.67 o 
  21   2  -7       70.13       86.06     24.94 o 
  22   2  -7       94.54      100.44     26.45 o 
  23   2  -7      165.74      129.71     32.13 o 
  24   2  -7       37.40       18.24     54.71 o 
   0   3  -7     1410.74     1339.85     47.35 o 
   1   3  -7      494.12      452.10     21.40 o 
   2   3  -7     3935.17     3709.33     44.21 o 
   3   3  -7      751.72      707.24     21.61 o 
   4   3  -7      864.29      864.69     23.51 o 
   5   3  -7     1348.79     1254.58     26.96 o 
   6   3  -7     6338.02     6178.72     55.57 o 
   7   3  -7     4457.10     4387.36     50.56 o 
   8   3  -7      216.13      220.68     25.37 o 
   9   3  -7     2054.21     2071.61     58.98 o 
  10   3  -7     4058.95     4109.37     64.07 o 
  11   3  -7     1252.08     1250.83     44.80 o 
  12   3  -7      185.78      154.38     19.87 o 
  13   3  -7      705.57      651.71     23.12 o 
  14   3  -7     2387.02     2382.00     63.32 o 
  15   3  -7      752.67      738.04     25.84 o 
  16   3  -7      227.48      217.09     19.48 o 
  17   3  -7       42.22       26.39     14.78 o 
  18   3  -7     1030.09     1009.45     33.77 o 
  19   3  -7      188.53      202.01     22.41 o 
  20   3  -7       54.85       30.05     22.42 o 
  21   3  -7      164.59      177.88     26.14 o 
  22   3  -7      681.50      766.11     47.93 o 
  23   3  -7      275.08      276.68     38.56 o 
   1   4  -7     3990.80     4083.12     58.03 o 
   2   4  -7      163.81      162.63     21.14 o 
   3   4  -7     3276.37     3262.28     28.00 o 
   4   4  -7      365.35      364.48     14.48 o 
   5   4  -7     5046.99     4884.55     54.35 o 
   6   4  -7      188.80      182.24     16.28 o 
   7   4  -7     2239.94     2168.60     51.68 o 
   8   4  -7      399.40      402.08     17.18 o 
   9   4  -7     2560.72     2589.52     34.51 o 
  10   4  -7      383.39      379.27     13.39 o 
  11   4  -7     1688.40     1648.48     56.99 o 
  12   4  -7      341.16      298.91     18.16 o 
  13   4  -7     2387.96     2503.13     42.17 o 
  14   4  -7       37.93       33.44     15.35 o 
  15   4  -7      648.99      656.90     31.45 o 
  16   4  -7       56.36       56.36     19.02 o 
  17   4  -7     1200.95     1209.53     32.78 o 
  18   4  -7       83.71       73.79     18.24 o 
  19   4  -7      225.62      217.82     29.36 o 
  20   4  -7       25.56       23.67     27.97 o 
  21   4  -7      917.85      952.14     40.09 o 
  22   4  -7       16.07       14.19     30.43 o 
  23   4  -7      189.65      130.98     62.17 o 
   0   5  -7     3099.93     3122.97     78.22 o 
   1   5  -7     1978.98     2125.86     59.61 o 
   2   5  -7     3334.21     3386.38     23.43 o 
   3   5  -7      784.35      775.66     30.94 o 
   4   5  -7     2938.97     2887.56     74.45 o 
   5   5  -7     1049.46      989.55     29.17 o 
   6   5  -7     3014.23     3063.29     64.93 o 
   7   5  -7     1440.18     1366.39     28.96 o 
   8   5  -7     2129.41     2064.58     45.81 o 
   9   5  -7     1666.44     1681.21     31.48 o 
  10   5  -7     2224.29     2083.78     34.54 o 
  11   5  -7      819.78      757.57     32.76 o 
  12   5  -7     1435.81     1327.46     40.88 o 
  13   5  -7     1940.42     1855.71     47.89 o 
  14   5  -7     1456.62     1325.34     42.67 o 
  15   5  -7      916.52      863.43     31.74 o 
  16   5  -7      987.49      993.99     31.18 o 
  17   5  -7      551.18      500.02     25.55 o 
  18   5  -7      691.91      678.79     28.02 o 
  19   5  -7      150.40      123.23     23.52 o 
  20   5  -7      602.17      621.58     34.33 o 
  21   5  -7      252.36      316.97     31.04 o 
  22   5  -7      448.56      456.40     42.16 o 
   1   6  -7     3751.41     3827.40     66.20 o 
   2   6  -7      233.72      198.18     23.84 o 
   3   6  -7     4117.52     4135.11     68.37 o 
   4   6  -7      299.55      328.05     21.61 o 
   5   6  -7     2397.86     2386.10     58.21 o 
   6   6  -7      582.26      538.30     22.88 o 
   7   6  -7     3668.10     3645.29     48.23 o 
   8   6  -7       31.67       30.22     14.65 o 
   9   6  -7     2108.69     2066.90     37.45 o 
  10   6  -7       65.12       87.90     15.32 o 
  11   6  -7     2305.37     2251.72     51.73 o 
  12   6  -7      198.23      183.96     25.42 o 
  13   6  -7     1064.45      978.53     39.16 o 
  14   6  -7       31.53       25.67     20.04 o 
  15   6  -7     1778.41     1725.60     40.98 o 
  16   6  -7       42.17       28.81     18.44 o 
  17   6  -7      475.55      497.90     26.12 o 
  18   6  -7       27.48       17.31     19.99 o 
  19   6  -7     1028.35     1077.72     35.38 o 
  20   6  -7       68.89       69.33     31.78 o 
  21   6  -7      238.64      225.13     35.34 o 
   0   7  -7     3901.08     4005.01    102.37 o 
   1   7  -7      264.48      264.13     22.91 o 
   2   7  -7     1281.52     1218.45     38.73 o 
   3   7  -7      633.63      628.28     29.25 o 
   4   7  -7     4892.44     5051.45     67.00 o 
   5   7  -7      592.21      583.11     28.05 o 
   6   7  -7      526.52      539.95     35.95 o 
   7   7  -7     1161.83     1170.51     40.02 o 
   8   7  -7     4968.23     5069.43     92.08 o 
   9   7  -7      857.95      780.96     28.02 o 
  10   7  -7      533.75      542.11     33.68 o 
  11   7  -7      998.46      987.45     40.28 o 
  12   7  -7     2683.83     2659.30    107.96 o 
  13   7  -7      342.58      308.12     25.63 o 
  14   7  -7      438.80      465.23     27.59 o 
  15   7  -7      338.18      330.61     28.48 o 
  16   7  -7     1596.29     1604.53     44.31 o 
  17   7  -7       48.02       50.02     24.54 o 
  18   7  -7      227.09      195.70     27.83 o 
  19   7  -7      150.49      105.23     27.08 o 
  20   7  -7      967.30      969.93     47.49 o 
  21   7  -7       58.75       -3.99     48.88 o 
   1   8  -7     2591.53     2706.35     46.71 o 
   2   8  -7       30.42       34.56     18.26 o 
   3   8  -7     1092.58     1129.17     32.92 o 
   4   8  -7       10.23       24.81     17.49 o 
   5   8  -7     2275.66     2260.06     43.26 o 
   6   8  -7       21.16       39.08     21.02 o 
   7   8  -7     1055.73     1021.17     39.76 o 
   8   8  -7        6.34       13.17     18.82 o 
   9   8  -7     1882.05     1853.13     41.40 o 
  10   8  -7       87.97       69.81     26.32 o 
  11   8  -7     1014.62     1053.02     35.14 o 
  12   8  -7       46.59       28.25     20.55 o 
  13   8  -7      757.81      783.12     33.19 o 
  14   8  -7       87.86       79.51     22.42 o 
  15   8  -7      598.53      585.58     32.38 o 
  16   8  -7       10.77        3.65     24.18 o 
  17   8  -7      661.46      784.07     43.51 o 
  18   8  -7       53.45       65.06     32.94 o 
  19   8  -7      306.01      314.16     38.07 o 
   0   9  -7      380.06      335.40     35.76 o 
   1   9  -7       17.48       32.98     19.30 o 
   2   9  -7     2990.00     3156.50     52.63 o 
   3   9  -7       10.23       32.41     18.61 o 
   4   9  -7      129.42      161.85     20.02 o 
   5   9  -7       61.02       76.59     20.66 o 
   6   9  -7     3600.66     3855.36     57.91 o 
   7   9  -7       34.17       35.75     18.02 o 
   8   9  -7       17.61       40.74     17.15 o 
   9   9  -7       71.79      109.26     19.26 o 
  10   9  -7     2979.26     2936.89     69.32 o 
  11   9  -7       25.26       42.48     27.55 o 
  12   9  -7        7.97       31.40     27.51 o 
  13   9  -7       64.50       45.33     28.62 o 
  14   9  -7     1740.14     1830.33     60.21 o 
  15   9  -7       24.91       20.83     30.47 o 
  16   9  -7       30.07       25.19     31.56 o 
  17   9  -7       64.97       46.78     35.25 o 
  18   9  -7      869.67      896.59     83.77 o 
   1  10  -7      583.59      610.28     31.50 o 
   2  10  -7       13.88       20.70     21.81 o 
   3  10  -7      790.05      795.79     33.88 o 
   4  10  -7        3.55       24.91     20.94 o 
   5  10  -7      915.22      909.45     34.62 o 
   6  10  -7        7.62       32.77     20.13 o 
   7  10  -7      777.73      823.36     33.48 o 
   8  10  -7       32.20       37.65     19.58 o 
   9  10  -7      253.88      258.51     32.74 o 
  10  10  -7        6.89       26.17     29.62 o 
  11  10  -7      449.31      466.42     40.53 o 
  12  10  -7       54.97       85.80     29.14 o 
  13  10  -7      549.81      573.42     44.08 o 
  14  10  -7       26.53       39.76     35.31 o 
  15  10  -7      347.09      380.55     72.13 o 
  16  10  -7       72.88      174.90     74.60 o 
   0  11  -7     1746.89     1833.54     68.60 o 
   1  11  -7      176.91      201.96     25.46 o 
   2  11  -7       30.70       21.43     22.98 o 
   3  11  -7       65.84       78.36     22.76 o 
   4  11  -7     1100.67     1155.21     39.76 o 
   5  11  -7       46.27       50.87     23.23 o 
   6  11  -7       28.69       34.57     22.94 o 
   7  11  -7       35.69       51.81     24.67 o 
   8  11  -7      834.17      886.55     52.41 o 
   9  11  -7       76.73       71.26     31.84 o 
  10  11  -7       72.94       60.86     31.45 o 
  11  11  -7       38.87       33.33     33.55 o 
  12  11  -7     1135.29     1304.09    100.38 o 
  13  11  -7       92.53       38.96     68.80 o 
   1  12  -7      314.28      354.62     30.10 o 
   2  12  -7       66.35      111.11     27.16 o 
   3  12  -7       66.36       59.77     26.11 o 
   4  12  -7       27.78       30.46     26.98 o 
   5  12  -7      312.27      314.39     30.38 o 
   6  12  -7       37.61       61.43     33.86 o 
   7  12  -7      119.59      166.62     63.00 o 
   8  12  -7        5.05       26.52     64.65 o 
   2  13  -7      199.25      164.14     63.00 o 
   3  13  -7      177.05      123.52     63.00 o 
   2   0  -6    29515.90    28577.86    102.43 o 
   6   0  -6    16289.56    16303.44    113.14 o 
   8   0  -6    32355.22    31088.31    260.75 o 
  10   0  -6    11300.93    11597.10    107.30 o 
  12   0  -6    18907.78    19513.73    266.88 o 
  14   0  -6     2868.44     3028.59     71.09 o 
  16   0  -6    10650.75    11165.62    167.50 o 
  18   0  -6     2436.13     2302.76     67.02 o 
  20   0  -6     4319.54     4659.31    113.58 o 
  22   0  -6     1295.30     1226.27     59.78 o 
  24   0  -6     1560.36     1674.34     85.06 o 
   1   1  -6     9338.53     8943.11     33.78 o 
   2   1  -6      156.90      177.86      6.79 o 
   3   1  -6    14773.53    14276.14     63.42 o 
   4   1  -6      632.94      627.99     10.76 o 
   5   1  -6    23245.08    22658.61    137.26 o 
   6   1  -6      792.73      846.45     16.51 o 
   7   1  -6     8385.76     8120.66     64.37 o 
   8   1  -6       84.23       79.47     12.87 o 
   9   1  -6     4490.69     4256.00     52.26 o 
  10   1  -6        8.59        5.39     13.61 o 
  11   1  -6    12318.53    12341.57     94.48 o 
  12   1  -6      107.11       99.28     10.76 o 
  13   1  -6     5850.32     6036.70     62.72 o 
  14   1  -6      114.33      105.47     15.17 o 
  15   1  -6     4359.69     4508.21    103.46 o 
  16   1  -6      139.17      147.10     15.47 o 
  17   1  -6     3471.83     3388.33     46.07 o 
  18   1  -6      192.71      157.63     16.54 o 
  19   1  -6     2217.93     2214.24     41.75 o 
  20   1  -6      211.00      212.69     19.15 o 
  21   1  -6     1456.35     1509.51     44.16 o 
  22   1  -6      125.63      149.16     27.23 o 
  23   1  -6     1653.11     1635.34     49.79 o 
  24   1  -6       61.11       56.16     28.11 o 
  25   1  -6      768.00      683.38     74.64 o 
   0   2  -6    19132.19    19480.85    149.30 o 
   1   2  -6     1203.25     1160.52     27.02 o 
   2   2  -6    21099.40    20348.04    147.51 o 
   3   2  -6     2004.38     1883.69     25.12 o 
   4   2  -6    11310.60    11370.33     86.03 o 
   5   2  -6     2384.67     2440.93     33.62 o 
   6   2  -6    23911.16    23464.28     84.73 o 
   7   2  -6     2929.69     2951.28     29.83 o 
   8   2  -6     6411.11     6551.27     63.69 o 
   9   2  -6     1699.44     1639.40     34.51 o 
  10   2  -6    22222.62    22062.21    152.71 o 
  11   2  -6      870.61      868.09     23.13 o 
  12   2  -6     3907.40     3970.07     42.74 o 
  13   2  -6      154.35      159.55     15.49 o 
  14   2  -6     5978.80     6044.53     59.57 o 
  15   2  -6      233.34      236.50     15.86 o 
  16   2  -6     2251.16     2220.35     37.93 o 
  17   2  -6      377.84      346.02     19.48 o 
  18   2  -6     4558.76     4669.73     61.97 o 
  19   2  -6      422.21      385.31     23.40 o 
  20   2  -6     1536.39     1539.90     37.20 o 
  21   2  -6      256.07      248.92     30.36 o 
  22   2  -6     2159.29     2192.34     52.79 o 
  23   2  -6      154.56      146.17     29.68 o 
  24   2  -6      514.78      535.20     44.63 o 
   1   3  -6    12762.19    12773.55     90.56 o 
   2   3  -6      237.08      270.88     12.54 o 
   3   3  -6    10546.17    10326.50    105.36 o 
   4   3  -6       74.93       92.15      8.89 o 
   5   3  -6    10131.21     9904.00    114.97 o 
   6   3  -6      171.60      169.63     12.74 o 
   7   3  -6     7266.28     7302.14     83.25 o 
   8   3  -6      130.90      116.92     11.39 o 
   9   3  -6    11580.62    11596.79    130.00 o 
  10   3  -6       60.29       70.00      7.36 o 
  11   3  -6     4262.30     4270.17     47.37 o 
  12   3  -6      345.42      336.43     19.21 o 
  13   3  -6     4442.10     4424.62     49.68 o 
  14   3  -6       22.58       22.04     13.58 o 
  15   3  -6     3046.50     3033.43     44.51 o 
  16   3  -6       20.93       17.53     13.48 o 
  17   3  -6     4042.52     4220.29     46.01 o 
  18   3  -6      134.61      103.75     20.50 o 
  19   3  -6     1303.38     1271.41     34.09 o 
  20   3  -6       90.52       62.82     19.00 o 
  21   3  -6     1616.96     1680.27     46.32 o 
  22   3  -6       87.87       85.05     32.49 o 
  23   3  -6      521.57      508.12     40.52 o 
  24   3  -6       19.78      -22.38     56.36 o 
   0   4  -6     7653.28     7769.83    117.38 o 
   1   4  -6     2666.24     2702.99     45.58 o 
   2   4  -6     5841.41     5949.65     60.25 o 
   3   4  -6     4076.41     3871.69     48.38 o 
   4   4  -6     7733.28     7567.78     74.41 o 
   5   4  -6     2116.52     2075.63     34.57 o 
   6   4  -6     4571.80     4563.60     50.03 o 
   7   4  -6     1085.38     1085.11     23.04 o 
   8   4  -6     5918.31     5997.49     50.02 o 
   9   4  -6     2349.20     2390.45     28.99 o 
  10   4  -6     2457.82     2435.57     40.80 o 
  11   4  -6     3184.41     3193.99     42.00 o 
  12   4  -6     3704.12     3784.65     86.60 o 
  13   4  -6     1631.53     1586.94     37.36 o 
  14   4  -6     1674.87     1712.54     54.64 o 
  15   4  -6     1398.78     1406.56     37.46 o 
  16   4  -6     2384.10     2413.63     35.22 o 
  17   4  -6     1254.20     1218.28     31.95 o 
  18   4  -6      996.71      975.71     30.22 o 
  19   4  -6      573.98      535.11     51.46 o 
  20   4  -6      817.71      808.87     34.43 o 
  21   4  -6      343.73      336.61     29.46 o 
  22   4  -6      398.21      365.56     41.41 o 
  23   4  -6      259.03      261.22     37.48 o 
  24   4  -6      702.21      607.88     80.44 o 
   1   5  -6     2391.60     2504.59     48.44 o 
   2   5  -6      258.45      233.90     10.77 o 
   3   5  -6     3283.58     3296.28     54.51 o 
   4   5  -6       28.15       39.32     17.12 o 
   5   5  -6     2596.04     2590.40     42.92 o 
   6   5  -6       82.17       84.89     13.45 o 
   7   5  -6     2172.90     2185.66     34.52 o 
   8   5  -6       72.11       73.46      7.42 o 
   9   5  -6     1340.95     1351.92     20.36 o 
  10   5  -6       99.98      100.89     12.93 o 
  11   5  -6     2866.02     2906.48     56.90 o 
  12   5  -6        6.69        0.07     17.73 o 
  13   5  -6      666.70      604.60     30.94 o 
  14   5  -6       11.65        3.52     17.20 o 
  15   5  -6     2123.48     2092.20     39.01 o 
  16   5  -6       26.64       12.78     17.09 o 
  17   5  -6      457.72      414.27     23.89 o 
  18   5  -6        4.83        2.76     18.39 o 
  19   5  -6      765.16      736.46     29.12 o 
  20   5  -6       14.60       13.06     23.59 o 
  21   5  -6      571.74      558.01     32.93 o 
  22   5  -6        6.31      -16.64     29.51 o 
  23   5  -6      545.58      503.33     69.65 o 
   0   6  -6     4461.93     4444.29     95.84 o 
   1   6  -6     4366.43     4483.19     38.54 o 
   2   6  -6     2029.08     2079.06     48.60 o 
   3   6  -6     3156.10     3190.16     49.01 o 
   4   6  -6     3637.76     3638.92     55.61 o 
   5   6  -6     1469.47     1453.96     48.96 o 
   6   6  -6     1438.80     1455.03     35.53 o 
   7   6  -6      578.60      551.85     22.34 o 
   8   6  -6     2299.74     2252.56     37.85 o 
   9   6  -6      597.82      601.54     22.46 o 
  10   6  -6     1029.75      973.06     29.64 o 
  11   6  -6     1802.37     1729.28     48.03 o 
  12   6  -6     2007.14     1916.69     39.69 o 
  13   6  -6     2224.73     2175.41     38.11 o 
  14   6  -6      678.16      655.32     25.93 o 
  15   6  -6     1544.41     1483.76     44.38 o 
  16   6  -6     1292.71     1243.59     51.01 o 
  17   6  -6      727.89      665.95     28.16 o 
  18   6  -6      439.83      429.36     25.73 o 
  19   6  -6      282.72      310.10     24.51 o 
  20   6  -6      386.87      399.61     30.85 o 
  21   6  -6      152.99      170.83     34.16 o 
  22   6  -6      203.66      164.14     55.54 o 
   1   7  -6      435.75      464.46     16.71 o 
   2   7  -6       29.87       46.32     18.13 o 
   3   7  -6      261.42      222.81     37.67 o 
   4   7  -6       44.47       42.24     16.00 o 
   5   7  -6      831.11      782.88     31.32 o 
   6   7  -6      206.24      186.09     20.45 o 
   7   7  -6      157.32      160.95     19.21 o 
   8   7  -6        0.51       17.71     16.56 o 
   9   7  -6      488.09      448.30     28.13 o 
  10   7  -6      110.99      103.11     14.66 o 
  11   7  -6      375.72      365.34     28.71 o 
  12   7  -6      183.25      167.52     20.96 o 
  13   7  -6      299.03      221.50     23.48 o 
  14   7  -6       54.05       32.11     20.56 o 
  15   7  -6      163.08      163.09     23.22 o 
  16   7  -6       28.76       21.25     22.33 o 
  17   7  -6      366.80      318.79     28.49 o 
  18   7  -6       11.44        7.01     23.68 o 
  19   7  -6      106.20       82.92     25.53 o 
  20   7  -6       35.00       18.98     27.07 o 
  21   7  -6      107.66       42.28     57.20 o 
   0   8  -6     2652.77     2656.00     63.46 o 
   1   8  -6      682.70      633.69     25.96 o 
   2   8  -6     2013.08     1993.28     44.95 o 
   3   8  -6      635.37      607.47     20.92 o 
   4   8  -6     1973.38     1986.75     39.90 o 
   5   8  -6      560.88      496.76     23.91 o 
   6   8  -6     2215.75     2128.50     66.54 o 
   7   8  -6      623.74      629.44     28.49 o 
   8   8  -6     2044.86     2113.79     37.05 o 
   9   8  -6      698.10      684.25     23.92 o 
  10   8  -6     1644.82     1635.21     29.88 o 
  11   8  -6      309.25      289.25     24.07 o 
  12   8  -6      604.97      572.24     28.95 o 
  13   8  -6      114.98      133.66     22.05 o 
  14   8  -6      624.98      537.36     29.88 o 
  15   8  -6      135.69      127.59     22.50 o 
  16   8  -6      343.70      310.50     28.58 o 
  17   8  -6      184.78      193.37     26.30 o 
  18   8  -6      244.19      252.81     33.58 o 
  19   8  -6      110.28      103.03     35.06 o 
  20   8  -6      202.43      159.17     63.83 o 
   1   9  -6      204.74      198.06     22.46 o 
   2   9  -6       11.31        8.76     18.47 o 
   3   9  -6      212.16      225.25     23.27 o 
   4   9  -6       63.81       68.58     18.50 o 
   5   9  -6      258.37      254.18     22.69 o 
   6   9  -6      118.93      129.51     27.52 o 
   7   9  -6       71.53       64.62     16.43 o 
   8   9  -6       47.78       71.99     17.09 o 
   9   9  -6       65.07       68.90     17.35 o 
  10   9  -6       42.02       55.95     26.16 o 
  11   9  -6      440.51      436.21     34.90 o 
  12   9  -6       32.98       40.56     27.43 o 
  13   9  -6       51.80       63.08     32.26 o 
  14   9  -6       73.66       58.08     28.06 o 
  15   9  -6       98.41      107.25     30.47 o 
  16   9  -6       69.52       94.54     29.73 o 
  17   9  -6      187.86      197.78     34.75 o 
  18   9  -6      115.12      151.54     45.71 o 
   0  10  -6      701.38      686.68     72.99 o 
   1  10  -6       14.47       23.20     19.87 o 
   2  10  -6     1438.52     1438.33     40.41 o 
   3  10  -6       16.26       39.71     19.37 o 
   4  10  -6      927.85      934.15     34.26 o 
   5  10  -6        4.64       26.07     20.00 o 
   6  10  -6     1230.33     1163.68     37.19 o 
   7  10  -6        5.95       42.66     19.85 o 
   8  10  -6      517.30      507.08     25.96 o 
   9  10  -6        3.67       27.23     22.37 o 
  10  10  -6      840.23      766.32     43.19 o 
  11  10  -6       37.90       61.72     31.19 o 
  12  10  -6      447.77      451.18     58.80 o 
  13  10  -6        9.23       11.15     25.82 o 
  14  10  -6      681.71      737.32     38.30 o 
  15  10  -6       18.49       29.61     28.92 o 
  16  10  -6      342.57      400.66     86.22 o 
  17  10  -6       20.25       19.06     71.28 o 
   1  11  -6       84.44       71.55     24.45 o 
   2  11  -6        8.09       19.72     23.76 o 
   3  11  -6        6.46       16.36     21.91 o 
   4  11  -6       18.22       25.23     22.70 o 
   5  11  -6       73.24       72.14     21.67 o 
   6  11  -6       29.60       29.93     20.98 o 
   7  11  -6       84.07       54.09     30.72 o 
   8  11  -6        6.95       35.96     25.05 o 
   9  11  -6       64.67      113.01     32.30 o 
  10  11  -6        4.06       -0.22     30.74 o 
  11  11  -6       30.88       49.16     33.10 o 
  12  11  -6       46.88       15.78     38.09 o 
  13  11  -6       97.92      111.91     64.66 o 
  14  11  -6       13.17      152.51     72.11 o 
   0  12  -6      140.67      139.04     38.23 o 
   1  12  -6       75.26       90.08     24.85 o 
   2  12  -6       44.66       39.78     24.49 o 
   3  12  -6      212.89      267.31     34.93 o 
   4  12  -6      396.26      442.19     31.30 o 
   5  12  -6      314.54      349.54     30.80 o 
   6  12  -6      140.31      144.28     33.02 o 
   7  12  -6      258.58      320.84     36.67 o 
   8  12  -6      434.24      467.48     40.80 o 
   9  12  -6      266.91      283.53     65.49 o 
  10  12  -6      155.72       88.70     68.80 o 
   1  13  -6       28.95       40.67     34.48 o 
   2  13  -6       26.98       97.12     40.12 o 
   3  13  -6       35.49       86.29     43.27 o 
   4  13  -6       39.24       35.64     63.00 o 
   5  13  -6      100.04       77.92     60.51 o 
   2   0  -5        8.20       11.21      5.68 o 
   4   0  -5      121.87      141.66      9.48 o 
   6   0  -5       11.82       10.05     12.00 o 
   8   0  -5      134.33      107.61     15.70 o 
  10   0  -5       65.50       56.71     15.75 o 
  12   0  -5      166.48      164.30     17.00 o 
  14   0  -5        8.81       13.03     12.16 o 
  16   0  -5      198.40      204.50     21.27 o 
  18   0  -5      275.81      266.99     24.87 o 
  20   0  -5      335.66      350.84     43.81 o 
  22   0  -5      252.36      243.54     38.25 o 
  24   0  -5      322.67      330.34     47.19 o 
   0   1  -5     2337.10     2654.56     25.75 o 
   1   1  -5      198.76      187.31      6.53 o 
   2   1  -5     6665.73     6408.97     29.79 o 
   3   1  -5     1089.45     1123.56     14.02 o 
   4   1  -5     9260.04     9363.28     36.56 o 
   5   1  -5     1238.49     1239.80     17.86 o 
   6   1  -5     7326.73     7374.24     45.09 o 
   7   1  -5      823.14      791.56     21.33 o 
   8   1  -5      622.08      592.36     20.11 o 
   9   1  -5      233.99      210.05     14.68 o 
  10   1  -5     3891.55     3935.15     48.17 o 
  11   1  -5      145.12      140.99      6.14 o 
  12   1  -5     1274.69     1269.50     19.57 o 
  13   1  -5       44.55       50.08      7.72 o 
  14   1  -5      696.94      755.49     21.17 o 
  15   1  -5      207.85      200.59     14.76 o 
  16   1  -5      429.14      413.25     16.02 o 
  17   1  -5      474.04      435.78     19.01 o 
  18   1  -5     1345.17     1373.50     28.70 o 
  19   1  -5      250.85      231.49     17.66 o 
  20   1  -5      615.88      631.24     26.26 o 
  21   1  -5       90.12       81.71     24.22 o 
  22   1  -5     1024.56     1059.70     40.66 o 
  23   1  -5      111.18      119.54     27.65 o 
  24   1  -5      501.71      490.49     35.02 o 
  25   1  -5       22.24       17.53     41.29 o 
   1   2  -5     3813.89     4056.53     37.17 o 
   2   2  -5     2654.50     2834.54     31.16 o 
   3   2  -5     3995.96     4253.14     48.57 o 
   4   2  -5     1942.92     2149.34     20.83 o 
   5   2  -5     2587.42     2829.55     27.97 o 
   6   2  -5     1219.20     1303.93     19.12 o 
   7   2  -5      680.65      674.95     13.75 o 
   8   2  -5      500.58      479.70     10.98 o 
   9   2  -5     2470.28     2481.98     42.25 o 
  10   2  -5      109.20      108.33     12.08 o 
  11   2  -5     1930.71     1918.16     19.75 o 
  12   2  -5      297.46      291.41     13.96 o 
  13   2  -5      833.74      797.49     20.52 o 
  14   2  -5       46.55       58.09     11.43 o 
  15   2  -5      327.57      289.63     14.59 o 
  16   2  -5      464.14      437.30     19.09 o 
  17   2  -5      591.66      592.04     21.68 o 
  18   2  -5      847.45      805.30     26.52 o 
  19   2  -5      276.71      260.54     21.28 o 
  20   2  -5      205.72      168.45     21.05 o 
  21   2  -5      196.61      200.21     25.16 o 
  22   2  -5      212.52      181.81     27.11 o 
  23   2  -5      148.05      133.24     28.40 o 
  24   2  -5       85.45       82.36     28.37 o 
   0   3  -5     6961.84     7438.95     53.43 o 
   1   3  -5     7427.75     7475.42     78.04 o 
   2   3  -5     4689.42     4673.27     36.92 o 
   3   3  -5     3586.43     3503.95     29.58 o 
   4   3  -5     5530.91     5456.54     53.18 o 
   5   3  -5     3986.61     4120.80     41.06 o 
   6   3  -5     4182.44     4203.21     41.07 o 
   7   3  -5     4987.09     5148.06     54.60 o 
   8   3  -5     4220.80     4245.04     35.87 o 
   9   3  -5     3794.09     3850.52     29.41 o 
  10   3  -5     2937.78     2879.07     21.59 o 
  11   3  -5      847.00      852.20     21.80 o 
  12   3  -5     1872.11     1829.16     30.99 o 
  13   3  -5      379.51      388.48     20.94 o 
  14   3  -5      883.76      873.92     24.83 o 
  15   3  -5      347.19      337.45     16.25 o 
  16   3  -5     1264.07     1259.42     25.74 o 
  17   3  -5     1022.02     1058.12     27.29 o 
  18   3  -5      557.26      547.06     22.68 o 
  19   3  -5      619.96      575.93     24.78 o 
  20   3  -5      686.38      698.08     27.58 o 
  21   3  -5      520.99      503.94     31.12 o 
  22   3  -5      367.02      408.87     38.58 o 
  23   3  -5      243.69      259.62     37.48 o 
  24   3  -5      580.62      620.89     44.84 o 
   1   4  -5     7121.64     7227.15     47.95 o 
   2   4  -5      302.57      317.83      7.48 o 
   3   4  -5     6125.20     6041.77     64.10 o 
   4   4  -5      490.73      548.00     22.52 o 
   5   4  -5     4496.01     4633.95     43.72 o 
   6   4  -5       54.35       46.82      6.49 o 
   7   4  -5     4644.66     4743.60     59.97 o 
   8   4  -5      182.97      175.22     13.73 o 
   9   4  -5     3839.54     3881.00     52.09 o 
  10   4  -5       18.18       15.62      7.99 o 
  11   4  -5     3232.39     3311.77     41.05 o 
  12   4  -5      321.41      327.47     17.22 o 
  13   4  -5     1681.57     1675.30     31.86 o 
  14   4  -5        5.86        1.80     11.83 o 
  15   4  -5     1858.43     1819.91     36.02 o 
  16   4  -5       34.11       29.11     12.99 o 
  17   4  -5     1025.82     1056.30     26.24 o 
  18   4  -5      103.60       74.02     15.42 o 
  19   4  -5     1125.41     1066.39     36.02 o 
  20   4  -5      110.82      105.96     23.67 o 
  21   4  -5      367.92      367.11     36.60 o 
  22   4  -5       37.46       22.61     31.89 o 
  23   4  -5      611.31      623.81     43.89 o 
  24   4  -5        4.68       -2.49     60.51 o 
   0   5  -5     3232.33     3325.03     75.78 o 
   1   5  -5    13179.19    13700.59    105.95 o 
   2   5  -5     3498.21     3474.30     54.37 o 
   3   5  -5     8798.52     9216.94     86.72 o 
   4   5  -5     3700.19     3743.70     47.44 o 
   5   5  -5     2328.08     2318.67     46.10 o 
   6   5  -5     3495.15     3519.13     45.83 o 
   7   5  -5      209.41      217.08     14.06 o 
   8   5  -5     2738.00     2814.06     72.42 o 
   9   5  -5      136.35      149.02      9.71 o 
  10   5  -5     2031.80     2071.28     41.68 o 
  11   5  -5     1299.53     1353.32     26.60 o 
  12   5  -5     1910.66     1936.32     45.30 o 
  13   5  -5     2515.01     2500.80     37.91 o 
  14   5  -5     1466.51     1353.49     30.42 o 
  15   5  -5     2659.89     2658.34     41.02 o 
  16   5  -5     1448.97     1402.35     33.11 o 
  17   5  -5     1005.28      978.94     29.59 o 
  18   5  -5      747.10      743.17     35.41 o 
  19   5  -5      383.43      394.23     22.21 o 
  20   5  -5      592.31      628.21     32.65 o 
  21   5  -5       91.35       69.85     29.45 o 
  22   5  -5      440.41      464.61     38.77 o 
  23   5  -5      165.47      142.48     42.09 o 
  24   5  -5      389.83      319.21     67.99 o 
   1   6  -5     5764.00     5819.29     41.02 o 
   2   6  -5      512.66      542.87     22.96 o 
   3   6  -5     3915.55     3923.98     52.63 o 
   4   6  -5        8.91       34.12     15.24 o 
   5   6  -5     3880.88     3830.21     57.82 o 
   6   6  -5      185.21      181.28     17.91 o 
   7   6  -5     3313.75     3333.20     44.05 o 
   8   6  -5      450.21      463.84     19.87 o 
   9   6  -5     3836.97     3826.95     47.62 o 
  10   6  -5      651.16      641.97     22.57 o 
  11   6  -5     2460.68     2468.42     34.02 o 
  12   6  -5      166.44      137.04     16.43 o 
  13   6  -5     2052.19     2008.37     35.71 o 
  14   6  -5       67.10       54.68     16.23 o 
  15   6  -5     1026.63      999.60     29.51 o 
  16   6  -5      176.05      171.00     19.68 o 
  17   6  -5     1524.58     1467.81     35.73 o 
  18   6  -5       10.19        2.16     17.99 o 
  19   6  -5      722.39      741.67     27.85 o 
  20   6  -5        3.56      -10.27     21.19 o 
  21   6  -5      732.90      697.08     54.79 o 
  22   6  -5       24.75        5.73     52.22 o 
   0   7  -5     2055.42     2173.19     88.07 o 
   1   7  -5     2075.00     2130.87     24.06 o 
   2   7  -5     6183.31     6244.92     49.61 o 
   3   7  -5     1633.32     1700.44     33.79 o 
   4   7  -5     3686.76     3780.78     48.01 o 
   5   7  -5      493.11      495.97     20.87 o 
   6   7  -5     3794.01     3859.66     57.13 o 
   7   7  -5       64.02       78.39     19.59 o 
   8   7  -5     1720.20     1679.68     52.40 o 
   9   7  -5      430.47      420.37     18.41 o 
  10   7  -5     2364.59     2405.00     35.42 o 
  11   7  -5      779.49      770.73     18.70 o 
  12   7  -5     1924.89     1929.47     41.27 o 
  13   7  -5      510.81      505.71     26.03 o 
  14   7  -5     2333.55     2397.39     47.65 o 
  15   7  -5      422.19      366.80     26.18 o 
  16   7  -5      872.29      899.93     34.36 o 
  17   7  -5      612.78      578.98     31.67 o 
  18   7  -5     1190.15     1244.24     40.41 o 
  19   7  -5      224.77      204.14     23.89 o 
  20   7  -5      494.04      489.60     37.57 o 
  21   7  -5      152.05      150.87     59.69 o 
  22   7  -5      620.97      690.77     78.78 o 
   1   8  -5     2503.73     2490.98     42.34 o 
   2   8  -5      186.68      150.47     13.94 o 
   3   8  -5     2194.08     2163.53     33.24 o 
   4   8  -5      136.64      134.07     15.44 o 
   5   8  -5     2800.38     2834.03     56.32 o 
   6   8  -5       34.68       36.74     16.49 o 
   7   8  -5     1620.51     1634.76     29.68 o 
   8   8  -5       29.26       17.66     12.49 o 
   9   8  -5     1348.55     1341.54     26.53 o 
  10   8  -5       32.72       31.42     12.97 o 
  11   8  -5     1778.28     1734.79     34.26 o 
  12   8  -5       15.15        4.36     18.79 o 
  13   8  -5      893.37      870.86     33.85 o 
  14   8  -5        2.43        9.01     20.46 o 
  15   8  -5      926.21      959.15     36.18 o 
  16   8  -5      126.07      124.81     23.18 o 
  17   8  -5      583.44      565.14     34.11 o 
  18   8  -5      204.47      186.84     28.09 o 
  19   8  -5      393.17      392.92     48.49 o 
  20   8  -5       89.46      108.59     59.68 o 
   0   9  -5     3578.31     3549.03     75.84 o 
   1   9  -5       70.53       80.99     19.05 o 
   2   9  -5     1212.10     1374.51     44.56 o 
   3   9  -5      105.85      121.03     20.71 o 
   4   9  -5     2786.38     2868.55     48.57 o 
   5   9  -5       53.85       82.26     16.08 o 
   6   9  -5     1091.62     1164.59     39.94 o 
   7   9  -5       73.92       88.18     16.44 o 
   8   9  -5     2448.18     2550.96     61.48 o 
   9   9  -5        1.54        3.18     14.30 o 
  10   9  -5     1575.87     1701.97     37.28 o 
  11   9  -5       45.41       53.86     25.11 o 
  12   9  -5     1288.24     1260.38     47.58 o 
  13   9  -5       23.01       22.75     25.43 o 
  14   9  -5      512.79      524.00     38.13 o 
  15   9  -5       38.21       28.15     28.85 o 
  16   9  -5      981.95     1020.09     48.41 o 
  17   9  -5       55.62       96.52     32.77 o 
  18   9  -5      659.84      700.07     45.78 o 
  19   9  -5       66.52       55.54     69.63 o 
   1  10  -5      837.09      843.53     32.21 o 
   2  10  -5       17.90       29.40     19.85 o 
   3  10  -5     1660.15     1660.86     65.33 o 
   4  10  -5        0.87        2.27     19.92 o 
   5  10  -5      719.19      677.05     31.16 o 
   6  10  -5       19.39       27.60     18.63 o 
   7  10  -5     1095.50     1056.39     34.91 o 
   8  10  -5       62.23       36.56     25.35 o 
   9  10  -5      768.67      792.11     34.00 o 
  10  10  -5       61.63       73.13     20.46 o 
  11  10  -5     1138.68     1169.95     48.14 o 
  12  10  -5       37.25       43.28     24.31 o 
  13  10  -5      624.92      618.08     34.93 o 
  14  10  -5       49.57       32.57     26.32 o 
  15  10  -5      350.06      360.17     32.98 o 
  16  10  -5       76.62       86.29     36.95 o 
  17  10  -5      286.16      297.63     64.67 o 
   0  11  -5      853.01      951.64     53.50 o 
   1  11  -5      134.79      143.28     24.83 o 
   2  11  -5     1327.71     1363.49     41.03 o 
   3  11  -5      115.68      141.59     24.50 o 
   4  11  -5     1271.78     1334.72     40.93 o 
   5  11  -5      216.01      290.37     26.98 o 
   6  11  -5     1505.08     1527.67     43.96 o 
   7  11  -5      296.90      311.50     33.60 o 
   8  11  -5      592.76      587.65     53.04 o 
   9  11  -5      110.01      129.32     24.81 o 
  10  11  -5      682.45      718.68     45.31 o 
  11  11  -5      104.37      118.24     32.59 o 
  12  11  -5      345.22      357.17     37.24 o 
  13  11  -5      123.19      151.13     34.52 o 
  14  11  -5      402.21      341.60     70.48 o 
   1  12  -5      204.97      191.38     25.92 o 
   2  12  -5        4.32       22.39     22.86 o 
   3  12  -5      216.28      226.16     27.33 o 
   4  12  -5       61.70       59.00     23.84 o 
   5  12  -5      321.93      374.52     37.13 o 
   6  12  -5      135.22      152.93     32.57 o 
   7  12  -5      115.43      124.14     32.52 o 
   8  12  -5        6.39        6.39     29.55 o 
   9  12  -5      307.54      325.55     39.48 o 
  10  12  -5        7.53       20.72     69.63 o 
  11  12  -5      135.65      100.30     71.29 o 
   0  13  -5      234.39      225.17     44.41 o 
   1  13  -5      221.81      257.03     29.92 o 
   2  13  -5      109.02      163.59     30.23 o 
   3  13  -5      307.49      330.81     36.09 o 
   4  13  -5      278.21      280.22     69.64 o 
   5  13  -5      650.98      613.66     77.12 o 
   6  13  -5      207.53      317.51     65.49 o 
   4   0  -4     3840.47     3639.15     32.56 o 
   8   0  -4     6128.83     6679.58    108.47 o 
  10   0  -4    26825.95    26399.62    116.71 o 
  12   0  -4     3597.30     3613.54    104.50 o 
  14   0  -4    14091.42    14421.91    121.75 o 
  16   0  -4     1971.79     1928.10     49.23 o 
  18   0  -4     7853.88     8135.28     86.36 o 
  20   0  -4      571.59      548.05     41.03 o 
  22   0  -4     5133.79     5317.67    107.38 o 
  24   0  -4      242.92      212.75     41.30 o 
   1   1  -4    21582.55    21147.38    141.28 o 
   2   1  -4       29.51       31.93      4.49 o 
   3   1  -4    32232.57    31045.16    203.67 o 
   4   1  -4     1237.94     1324.10     22.59 o 
   5   1  -4     6481.79     6068.31     33.85 o 
   6   1  -4     1353.85     1371.48     31.91 o 
   7   1  -4    22119.98    21869.97     98.10 o 
   8   1  -4       32.51       31.94      3.70 o 
   9   1  -4    20524.39    20827.82    130.23 o 
  10   1  -4       28.17       33.48      4.72 o 
  11   1  -4     5670.34     5694.86     44.91 o 
  12   1  -4       46.33       43.36      6.40 o 
  13   1  -4     9220.23     9145.45    131.79 o 
  14   1  -4       31.80       27.18      9.59 o 
  15   1  -4     7152.88     6992.11     85.21 o 
  16   1  -4      191.62      171.96     14.04 o 
  17   1  -4     3212.81     3272.26     41.89 o 
  18   1  -4      368.93      341.06     17.53 o 
  19   1  -4     3700.84     3724.56     77.79 o 
  20   1  -4      313.55      352.64     26.19 o 
  21   1  -4     2381.88     2337.85     51.03 o 
  22   1  -4      180.47      190.80     26.75 o 
  23   1  -4     1110.40     1107.80     41.76 o 
  24   1  -4      153.32      172.27     28.72 o 
  25   1  -4     1481.66     1589.41     50.83 o 
  26   1  -4       24.25        4.97     65.48 o 
   1   2  -4     1010.00     1120.96     32.74 o 
   2   2  -4    14017.42    13533.23    160.93 o 
   3   2  -4     3540.69     3736.50     25.94 o 
   4   2  -4    47472.41    46289.71    465.85 o 
   5   2  -4     4686.09     5024.98     49.75 o 
   6   2  -4     6776.73     6765.49     38.33 o 
   7   2  -4     2811.56     2910.03     25.91 o 
   8   2  -4    37093.35    36388.33    119.83 o 
   9   2  -4     2704.29     2698.93     32.31 o 
  10   2  -4     2566.30     2546.81     37.80 o 
  11   2  -4      869.80      818.69     18.97 o 
  12   2  -4    14816.37    14794.81    132.64 o 
  13   2  -4      188.56      185.81     12.68 o 
  14   2  -4     5434.13     5478.83     77.83 o 
  15   2  -4      222.18      200.71     14.44 o 
  16   2  -4     6789.35     6897.40    127.93 o 
  17   2  -4      875.88      850.07     25.69 o 
  18   2  -4     1171.95     1160.82     39.42 o 
  19   2  -4      669.86      667.87     26.19 o 
  20   2  -4     4084.43     4227.44     61.14 o 
  21   2  -4      340.90      332.83     27.75 o 
  22   2  -4      588.31      568.09     33.20 o 
  23   2  -4      145.08      156.82     27.92 o 
  24   2  -4     2757.53     2885.43     62.35 o 
  25   2  -4      128.52      182.39     35.96 o 
   1   3  -4    11113.52    11480.41     47.34 o 
   2   3  -4      619.17      689.68     13.54 o 
   3   3  -4     7253.43     7222.53     60.53 o 
   4   3  -4     1847.13     2062.90     32.77 o 
   5   3  -4    12121.42    12064.19    140.68 o 
   6   3  -4      672.98      710.64     15.67 o 
   7   3  -4     9255.77     9128.18     51.53 o 
   8   3  -4      569.18      579.60     11.32 o 
   9   3  -4     3069.15     3082.71     25.88 o 
  10   3  -4      425.33      425.06     10.26 o 
  11   3  -4     8845.06     8698.15     32.84 o 
  12   3  -4       45.28       52.98     11.67 o 
  13   3  -4     4138.30     4098.21     37.80 o 
  14   3  -4       41.81       38.32     11.30 o 
  15   3  -4     3662.12     3710.80     45.95 o 
  16   3  -4      103.85       85.87     12.69 o 
  17   3  -4     1793.14     1718.34     29.73 o 
  18   3  -4      492.44      467.20     22.35 o 
  19   3  -4     2070.56     2099.16     39.71 o 
  20   3  -4      231.56      225.46     20.97 o 
  21   3  -4     1151.26     1053.41     41.79 o 
  22   3  -4        8.81       -3.05     20.96 o 
  23   3  -4     1859.01     1966.83     51.30 o 
  24   3  -4        0.98        2.74     30.72 o 
   0   4  -4     6808.61     6845.77     93.95 o 
   1   4  -4     8339.96     8517.66     73.71 o 
   2   4  -4    17015.01    17246.83    179.99 o 
   3   4  -4    14687.49    14698.24     96.73 o 
   4   4  -4     6000.00     6121.29     73.29 o 
   5   4  -4     4468.17     4185.21     61.17 o 
   6   4  -4    10687.21    10522.98     51.92 o 
   7   4  -4     1755.23     1724.26     16.97 o 
   8   4  -4     4788.92     4692.71     43.00 o 
   9   4  -4     1920.72     1912.15     23.12 o 
  10   4  -4     7723.05     7664.62    129.90 o 
  11   4  -4     3742.56     3821.80     37.69 o 
  12   4  -4     2955.97     2976.22     32.08 o 
  13   4  -4      988.81      963.53     23.01 o 
  14   4  -4     4003.69     4076.60     50.62 o 
  15   4  -4     1203.57     1189.83     24.69 o 
  16   4  -4     1345.52     1264.05     25.97 o 
  17   4  -4     1513.92     1579.02     29.36 o 
  18   4  -4     1809.79     1811.54     40.47 o 
  19   4  -4      889.17      911.63     29.58 o 
  20   4  -4     1132.53     1051.25     37.25 o 
  21   4  -4       60.32       64.03     28.16 o 
  22   4  -4     1107.12     1089.35     49.06 o 
  23   4  -4      231.13      239.66     33.79 o 
  24   4  -4      173.38      161.63     34.44 o 
   1   5  -4     4615.07     4665.04     82.46 o 
   2   5  -4      300.45      287.19     17.52 o 
   3   5  -4     2650.92     2700.01     39.42 o 
   4   5  -4       17.56       19.70     11.46 o 
   5   5  -4     4089.64     4075.66     47.88 o 
   6   5  -4       89.25       81.90     13.16 o 
   7   5  -4     2933.82     2989.01     37.73 o 
   8   5  -4      301.35      283.43     10.36 o 
   9   5  -4     3094.04     3179.83     42.58 o 
  10   5  -4       89.75       82.95      9.10 o 
  11   5  -4     1214.26     1278.04     18.89 o 
  12   5  -4       23.65       32.42      8.85 o 
  13   5  -4     3044.46     3093.34     46.41 o 
  14   5  -4       42.11       36.95     12.19 o 
  15   5  -4      494.27      442.48     21.25 o 
  16   5  -4       84.70       87.56     17.11 o 
  17   5  -4     2066.97     2084.08     38.31 o 
  18   5  -4       21.05       18.88     16.00 o 
  19   5  -4      485.40      483.94     25.56 o 
  20   5  -4        7.08        4.31     21.56 o 
  21   5  -4      594.94      559.18     38.59 o 
  22   5  -4       18.16       15.11     38.92 o 
  23   5  -4      197.42      159.88     35.06 o 
  24   5  -4       14.41       18.24     68.80 o 
   0   6  -4      234.27      244.82     16.17 o 
   1   6  -4     7196.83     7216.56     49.77 o 
   2   6  -4     6478.50     6650.73     55.82 o 
   3   6  -4     5290.63     5229.37     88.49 o 
   4   6  -4      620.73      650.45     24.16 o 
   5   6  -4     1679.66     1760.64     35.84 o 
   6   6  -4     2800.32     2766.69     65.94 o 
   7   6  -4       30.80       54.49     15.43 o 
   8   6  -4     1466.86     1423.33     24.63 o 
   9   6  -4      298.74      304.37     15.13 o 
  10   6  -4     1669.62     1593.17     31.56 o 
  11   6  -4     1320.15     1286.79     25.98 o 
  12   6  -4      258.23      240.24     14.36 o 
  13   6  -4     2609.76     2678.57     39.45 o 
  14   6  -4     2129.52     2090.86     36.34 o 
  15   6  -4     1575.55     1575.53     33.51 o 
  16   6  -4      155.42      135.20     18.46 o 
  17   6  -4     1023.58     1023.12     30.33 o 
  18   6  -4      911.57      871.00     27.78 o 
  19   6  -4      196.98      187.05     22.35 o 
  20   6  -4      170.74      157.27     24.19 o 
  21   6  -4      103.43       96.26     36.02 o 
  22   6  -4      252.71      199.56     38.72 o 
  23   6  -4       66.26       32.33     57.19 o 
   1   7  -4     1002.42     1024.98     23.79 o 
   2   7  -4      225.59      216.52     13.81 o 
   3   7  -4      321.52      326.08     15.61 o 
   4   7  -4       26.35       25.51     13.95 o 
   5   7  -4      475.81      474.06     14.34 o 
   6   7  -4        9.00       17.95      9.60 o 
   7   7  -4      628.81      587.92     15.37 o 
   8   7  -4       12.90       15.29      9.45 o 
   9   7  -4      577.01      543.04     15.35 o 
  10   7  -4      201.64      175.93     11.59 o 
  11   7  -4      456.70      462.65     17.01 o 
  12   7  -4       76.98       76.79     15.40 o 
  13   7  -4      117.38      128.43     19.86 o 
  14   7  -4       55.48       51.41     19.46 o 
  15   7  -4      577.27      610.64     28.86 o 
  16   7  -4       60.62       55.87     20.98 o 
  17   7  -4       79.29       64.92     21.06 o 
  18   7  -4       62.89       79.85     23.69 o 
  19   7  -4      238.59      226.56     30.47 o 
  20   7  -4       21.09       18.15     28.50 o 
  21   7  -4       75.18       48.62     41.29 o 
  22   7  -4       19.64       11.60     60.51 o 
   0   8  -4     4131.51     4015.83     72.66 o 
   1   8  -4      657.49      649.26     20.05 o 
   2   8  -4      671.35      634.38     19.93 o 
   3   8  -4      573.15      550.75     19.76 o 
   4   8  -4     1373.81     1435.87     29.12 o 
   5   8  -4      255.04      249.26     16.84 o 
   6   8  -4      528.07      503.75     16.74 o 
   7   8  -4      320.68      331.93     16.69 o 
   8   8  -4     2322.96     2378.40     41.29 o 
   9   8  -4      352.07      360.87     22.93 o 
  10   8  -4      336.56      323.33     16.62 o 
  11   8  -4      179.03      208.76     18.67 o 
  12   8  -4     1010.11     1009.38     32.65 o 
  13   8  -4       19.77       15.80     19.37 o 
  14   8  -4      123.65      127.70     21.94 o 
  15   8  -4      139.45      143.89     23.45 o 
  16   8  -4      636.97      613.59     32.16 o 
  17   8  -4      219.17      227.26     23.14 o 
  18   8  -4       98.68      138.92     30.98 o 
  19   8  -4      126.48      123.62     37.64 o 
  20   8  -4      412.15      450.22     70.48 o 
   1   9  -4      257.14      221.45     20.73 o 
   2   9  -4       19.22       29.10     17.03 o 
   3   9  -4     1170.85     1092.24     32.33 o 
   4   9  -4       85.37       96.58     15.23 o 
   5   9  -4      132.20      110.69     16.42 o 
   6   9  -4       85.34       96.36     15.90 o 
   7   9  -4      185.39      170.38     17.05 o 
   8   9  -4       54.38       59.71     15.35 o 
   9   9  -4      135.99      139.82     18.68 o 
  10   9  -4        1.96       13.59     17.23 o 
  11   9  -4      794.75      806.02     28.44 o 
  12   9  -4        1.66       16.39     21.84 o 
  13   9  -4      595.45      574.46     31.13 o 
  14   9  -4        9.05        3.06     20.95 o 
  15   9  -4       75.41       98.50     23.84 o 
  16   9  -4      120.28      159.89     25.78 o 
  17   9  -4      110.58       87.96     29.39 o 
  18   9  -4       88.72       92.51     31.37 o 
  19   9  -4       29.02       13.71     46.53 o 
   0  10  -4      660.57      658.51     42.97 o 
   1  10  -4       10.22       15.91     20.34 o 
   2  10  -4      956.90      899.37     33.17 o 
   3  10  -4       15.33       22.58     19.12 o 
   4  10  -4     1436.48     1452.58     51.03 o 
   5  10  -4       17.73       44.24     19.05 o 
   6  10  -4      931.14      804.95     31.73 o 
   7  10  -4       19.43       22.41     18.25 o 
   8  10  -4      708.04      630.84     30.34 o 
   9  10  -4       50.67       61.41     20.81 o 
  10  10  -4      496.07      519.54     42.83 o 
  11  10  -4      140.05      148.06     25.72 o 
  12  10  -4      428.81      481.53     31.93 o 
  13  10  -4       66.62       63.91     25.43 o 
  14  10  -4      271.32      308.42     29.91 o 
  15  10  -4        7.16       44.26     28.89 o 
  16  10  -4      351.10      344.19     31.55 o 
  17  10  -4       12.58      -10.07     34.93 o 
   1  11  -4       18.13       22.25     21.33 o 
   2  11  -4       14.19        4.38     20.77 o 
   3  11  -4      191.85      152.24     24.61 o 
   4  11  -4        6.23        9.34     21.32 o 
   5  11  -4       65.02       74.73     22.09 o 
   6  11  -4       49.05       58.36     21.60 o 
   7  11  -4       41.38       38.20     28.13 o 
   8  11  -4       26.40       24.84     27.97 o 
   9  11  -4       70.85       71.00     24.08 o 
  10  11  -4       52.86       61.96     24.69 o 
  11  11  -4        5.18       -8.45     30.96 o 
  12  11  -4       39.10       61.75     33.52 o 
  13  11  -4       38.94       38.69     31.52 o 
  14  11  -4       32.10       73.93     42.93 o 
  15  11  -4       56.17       15.75     58.85 o 
   0  12  -4       31.22       46.50     34.00 o 
   1  12  -4      109.78      119.43     24.87 o 
   2  12  -4      452.63      448.34     30.50 o 
   3  12  -4      368.26      379.90     30.92 o 
   4  12  -4      226.37      243.06     33.91 o 
   5  12  -4      600.59      593.70     40.48 o 
   6  12  -4      802.77      795.22     45.12 o 
   7  12  -4      527.69      529.90     41.12 o 
   8  12  -4      248.15      274.41     36.70 o 
   9  12  -4      336.70      394.86     33.82 o 
  10  12  -4      482.23      528.48     43.19 o 
  11  12  -4      201.76      153.36     67.98 o 
   1  13  -4       59.79       46.77     28.29 o 
   2  13  -4       19.44       18.85     26.50 o 
   3  13  -4       32.09       60.07     28.64 o 
   4  13  -4       59.84       66.15     43.10 o 
   5  13  -4       18.90       60.22     41.32 o 
   6  13  -4       37.98       55.54     62.17 o 
   7  13  -4        4.19        0.83     65.48 o 
   2   0  -3      133.85      175.37      9.54 o 
   4   0  -3      711.89      750.71     20.26 o 
   6   0  -3      120.99      138.43     12.59 o 
   8   0  -3      526.01      516.87     15.66 o 
  10   0  -3      381.02      375.07     15.76 o 
  12   0  -3      587.92      569.40     19.03 o 
  14   0  -3       53.10       44.74     15.22 o 
  16   0  -3      329.54      317.16     21.09 o 
  18   0  -3      207.36      198.55     22.20 o 
  20   0  -3       90.02       75.05     30.08 o 
  22   0  -3       38.70        9.47     30.43 o 
  24   0  -3      104.26       74.89     39.06 o 
  26   0  -3       86.22       37.30     62.17 o 
   0   1  -3     4520.59     4796.27     37.80 o 
   1   1  -3      264.63      314.28     15.28 o 
   2   1  -3     8648.28     9126.81     81.73 o 
   3   1  -3     3105.91     3292.41     35.58 o 
   4   1  -3    20121.00    20106.51    205.13 o 
   5   1  -3     1083.62     1083.86     18.47 o 
   6   1  -3     7702.58     7671.34     51.70 o 
   7   1  -3      782.85      752.31     11.56 o 
   8   1  -3     3934.07     4042.01     39.94 o 
   9   1  -3      127.24      116.78      5.31 o 
  10   1  -3     9745.83     9859.81     92.06 o 
  11   1  -3      664.51      656.99     14.99 o 
  12   1  -3     2830.32     2861.48     32.61 o 
  13   1  -3       52.38       41.06      8.79 o 
  14   1  -3     1305.66     1325.62     21.73 o 
  15   1  -3      169.82      153.62     12.74 o 
  16   1  -3      513.02      492.30     17.24 o 
  17   1  -3       66.62       77.42     12.13 o 
  18   1  -3     1489.23     1528.16     27.85 o 
  19   1  -3      190.61      189.54     17.65 o 
  20   1  -3      171.06      152.94     22.15 o 
  21   1  -3        3.74       -0.08     21.97 o 
  22   1  -3      400.17      435.85     31.20 o 
  23   1  -3       83.64       66.50     25.69 o 
  24   1  -3      187.41      226.72     28.88 o 
  25   1  -3        0.11        1.23     26.18 o 
  26   1  -3      348.67      336.61     70.47 o 
   1   2  -3     1571.83     1646.99     39.45 o 
   2   2  -3     3736.11     3895.94     56.09 o 
   3   2  -3    14484.98    14619.77    404.44 o 
   4   2  -3      368.89      340.23     11.04 o 
   5   2  -3     6167.12     6223.41     73.28 o 
   6   2  -3       51.20       57.61      6.64 o 
   7   2  -3     1839.95     1831.15     25.76 o 
   8   2  -3      100.68      100.29      4.40 o 
   9   2  -3     5536.28     5557.36     32.25 o 
  10   2  -3      180.26      173.59      9.83 o 
  11   2  -3      592.87      559.82     21.66 o 
  12   2  -3      521.48      477.41     14.29 o 
  13   2  -3     5093.06     5159.57     40.28 o 
  14   2  -3       21.27       12.90      9.74 o 
  15   2  -3      466.48      423.32     15.83 o 
  16   2  -3      246.25      227.50     16.64 o 
  17   2  -3      597.67      543.17     21.39 o 
  18   2  -3      229.63      211.67     17.54 o 
  19   2  -3      293.20      290.90     19.70 o 
  20   2  -3      103.01       56.81     20.50 o 
  21   2  -3      498.39      507.35     30.20 o 
  22   2  -3      171.39      145.55     25.15 o 
  23   2  -3       58.04       49.87     23.66 o 
  24   2  -3      109.12      129.08     27.10 o 
  25   2  -3      521.06      546.60     36.79 o 
  26   2  -3        7.69        0.00     66.31 o 
   1   3  -3     2144.24     2292.25     28.24 o 
   2   3  -3     2277.61     2478.42     34.62 o 
   3   3  -3      253.48      177.48     20.73 o 
   4   3  -3     7207.28     7104.83     84.44 o 
   5   3  -3     2452.71     2418.90     23.54 o 
   6   3  -3      154.34      176.54      6.11 o 
   7   3  -3     3793.81     3804.52     26.67 o 
   8   3  -3     9582.68     9573.06     55.99 o 
   9   3  -3     3616.26     3615.69     28.30 o 
  10   3  -3     1283.29     1311.68     17.91 o 
  11   3  -3      925.57      947.99     12.73 o 
  12   3  -3     4731.78     4784.96     34.21 o 
  13   3  -3     1107.98     1117.36     14.69 o 
  14   3  -3      207.56      194.01     13.35 o 
  15   3  -3      341.99      324.15     14.93 o 
  16   3  -3     2224.26     2200.97     29.01 o 
  17   3  -3      639.22      597.41     25.72 o 
  18   3  -3      252.35      216.10     18.36 o 
  19   3  -3      247.06      253.92     20.11 o 
  20   3  -3     1445.46     1459.80     41.13 o 
  21   3  -3      606.95      625.95     33.04 o 
  22   3  -3       36.91       40.87     21.88 o 
  23   3  -3      174.41      160.81     27.40 o 
  24   3  -3      717.60      779.44     39.92 o 
  25   3  -3      192.97      177.40     67.15 o 
   1   4  -3     4367.80     4222.75     98.13 o 
   2   4  -3      149.54      191.58     10.09 o 
   3   4  -3     5076.89     5287.43    102.26 o 
   4   4  -3      166.30      185.77     13.65 o 
   5   4  -3     3770.83     3778.44     55.67 o 
   6   4  -3        3.22        9.10      5.01 o 
   7   4  -3     4566.26     4572.53     33.11 o 
   8   4  -3      212.69      231.94     10.08 o 
   9   4  -3     2049.37     2058.52     23.84 o 
  10   4  -3       60.07       52.72      7.97 o 
  11   4  -3     2886.55     2954.01     25.88 o 
  12   4  -3      182.63      179.71      9.85 o 
  13   4  -3      962.27      940.44     16.45 o 
  14   4  -3       23.02       16.91     11.14 o 
  15   4  -3     2728.04     2878.66     34.88 o 
  16   4  -3       50.66       50.66     12.46 o 
  17   4  -3      349.75      314.93     18.10 o 
  18   4  -3       30.29       37.27     18.15 o 
  19   4  -3     1425.69     1425.96     33.24 o 
  20   4  -3        3.67       -1.95     21.05 o 
  21   4  -3       95.04       88.00     23.58 o 
  22   4  -3       30.46        3.70     28.93 o 
  23   4  -3      870.24      906.23     47.04 o 
  24   4  -3       13.17        4.87     34.11 o 
   0   5  -3     8598.12     8361.97     57.24 o 
   1   5  -3     6299.94     6468.02     46.92 o 
   2   5  -3     6069.13     5891.68    114.13 o 
   3   5  -3     2311.21     2250.56     36.75 o 
   4   5  -3     5906.51     5813.96     67.38 o 
   5   5  -3      390.01      316.33     20.22 o 
   6   5  -3     4634.44     4632.50     49.99 o 
   7   5  -3     1013.35      974.70     59.54 o 
   8   5  -3     5023.13     4906.17     39.74 o 
   9   5  -3      356.95      348.37     10.90 o 
  10   5  -3     3550.48     3584.78     43.99 o 
  11   5  -3     2233.80     2345.83     41.78 o 
  12   5  -3     3786.68     3807.29     51.91 o 
  13   5  -3     2429.23     2565.72     42.59 o 
  14   5  -3     1580.12     1610.54     37.31 o 
  15   5  -3     3261.65     3410.84     47.22 o 
  16   5  -3     1823.08     1820.01     33.73 o 
  17   5  -3      898.83      889.53     27.84 o 
  18   5  -3     1126.09     1128.99     31.34 o 
  19   5  -3      559.46      521.53     28.49 o 
  20   5  -3     1122.00     1158.03     46.90 o 
  21   5  -3       46.68       47.15     28.98 o 
  22   5  -3      610.47      586.41     40.11 o 
  23   5  -3      162.07      206.86     37.12 o 
  24   5  -3      400.07      446.89     70.48 o 
   1   6  -3     4696.39     4582.11     29.58 o 
   2   6  -3       76.91       78.48      6.10 o 
   3   6  -3     4960.48     4772.70     65.90 o 
   4   6  -3      558.14      520.35     18.78 o 
   5   6  -3     8077.10     8048.05     65.41 o 
   6   6  -3     1004.93      992.02     29.57 o 
   7   6  -3     3165.36     3146.75     46.09 o 
   8   6  -3       82.55       89.06      9.37 o 
   9   6  -3     3351.63     3333.83     31.25 o 
  10   6  -3       76.68       55.85      9.33 o 
  11   6  -3     1495.59     1497.54     26.85 o 
  12   6  -3       17.69       22.82     10.82 o 
  13   6  -3     4176.28     4266.68     48.76 o 
  14   6  -3       12.02        4.98     14.39 o 
  15   6  -3      850.96      806.24     25.50 o 
  16   6  -3       42.10       46.51     16.38 o 
  17   6  -3     2125.62     2134.68     51.29 o 
  18   6  -3        3.68       -1.00     17.15 o 
  19   6  -3      215.86      235.37     25.58 o 
  20   6  -3       47.88       38.52     25.92 o 
  21   6  -3     1011.03     1026.70     57.15 o 
  22   6  -3       22.22       12.46     38.80 o 
  23   6  -3      291.04      220.53     61.35 o 
   0   7  -3      846.76      864.31     31.62 o 
   1   7  -3     1989.13     1971.07     42.67 o 
   2   7  -3     9320.61     9369.64     83.56 o 
   3   7  -3     2276.55     2286.45     24.59 o 
   4   7  -3      192.78      197.12     10.96 o 
   5   7  -3     1509.20     1469.52     21.83 o 
   6   7  -3     5623.80     5671.42     66.57 o 
   7   7  -3      435.03      402.02     12.47 o 
   8   7  -3     1055.78     1027.92     18.52 o 
   9   7  -3     1497.96     1525.54     23.46 o 
  10   7  -3     6004.58     6189.16     68.03 o 
  11   7  -3     1127.90     1099.32     22.59 o 
  12   7  -3      415.39      375.82     17.09 o 
  13   7  -3      846.58      769.04     28.80 o 
  14   7  -3     2779.70     2781.71     48.42 o 
  15   7  -3      259.77      242.59     21.88 o 
  16   7  -3      216.93      239.17     21.16 o 
  17   7  -3      565.38      582.69     36.47 o 
  18   7  -3     2230.52     2170.29     57.08 o 
  19   7  -3       53.91       55.22     27.34 o 
  20   7  -3      181.73      243.20     40.36 o 
  21   7  -3      128.82      105.68     41.76 o 
  22   7  -3      657.04      789.47     76.29 o 
   1   8  -3     3706.53     3841.61     48.26 o 
   2   8  -3       67.65       62.51     13.61 o 
   3   8  -3     2752.20     2778.02     38.26 o 
   4   8  -3       71.86       81.14     13.69 o 
   5   8  -3     3416.26     3376.14     41.22 o 
   6   8  -3       69.96       74.05     14.31 o 
   7   8  -3     3104.12     3190.75     34.30 o 
   8   8  -3       92.15       78.19     11.98 o 
   9   8  -3     1285.25     1244.34     23.94 o 
  10   8  -3       57.97       40.33     13.91 o 
  11   8  -3     2848.30     2903.35     54.05 o 
  12   8  -3       53.31       32.22     15.66 o 
  13   8  -3      868.52      844.65     36.22 o 
  14   8  -3        7.15       10.48     19.25 o 
  15   8  -3     1357.50     1370.90     38.60 o 
  16   8  -3      178.28      140.49     21.56 o 
  17   8  -3      785.33      731.72     39.27 o 
  18   8  -3       72.59       68.83     28.38 o 
  19   8  -3      514.15      514.05     47.99 o 
  20   8  -3      108.14      100.30     58.85 o 
   0   9  -3     4826.83     4817.29    105.77 o 
   1   9  -3       82.35       76.38     17.79 o 
   2   9  -3      173.41      154.16     15.49 o 
   3   9  -3       91.56      112.19     15.73 o 
   4   9  -3     6529.16     6489.71     75.85 o 
   5   9  -3       98.22      109.81     16.38 o 
   6   9  -3      124.59       99.19     15.71 o 
   7   9  -3      222.21      215.19     17.57 o 
   8   9  -3     5245.37     5287.56     55.24 o 
   9   9  -3       72.69       53.41     24.29 o 
  10   9  -3      369.12      348.82     22.57 o 
  11   9  -3       56.90       50.80     18.20 o 
  12   9  -3     3121.06     3239.77     49.90 o 
  13   9  -3       14.92       20.13     21.81 o 
  14   9  -3      166.33      143.36     23.29 o 
  15   9  -3      159.72      149.90     22.36 o 
  16   9  -3     1450.56     1538.79     53.60 o 
  17   9  -3      101.00      120.07     31.50 o 
  18   9  -3       51.16       72.74     34.92 o 
  19   9  -3      110.42      121.29     35.85 o 
   1  10  -3      737.30      704.16     29.57 o 
   2  10  -3       24.72       -2.56     20.21 o 
   3  10  -3     1866.42     1889.90     50.81 o 
   4  10  -3        6.63      -11.29     17.73 o 
   5  10  -3      144.17      135.53     21.29 o 
   6  10  -3        4.87      -15.03     15.03 o 
   7  10  -3     1272.32     1180.33     41.61 o 
   8  10  -3       37.83       51.63     21.04 o 
   9  10  -3      803.07      879.92     34.75 o 
  10  10  -3      117.38      107.18     20.74 o 
  11  10  -3      421.01      378.07     25.78 o 
  12  10  -3       11.07       18.03     22.99 o 
  13  10  -3      434.53      455.62     31.34 o 
  14  10  -3       89.20      120.94     25.25 o 
  15  10  -3      712.76      719.00     43.50 o 
  16  10  -3       46.23       78.12     32.31 o 
  17  10  -3      160.16      221.87     35.57 o 
  18  10  -3       60.08       97.81     68.80 o 
   0  11  -3       36.66       47.07     32.74 o 
   1  11  -3      107.96       99.66     22.86 o 
   2  11  -3     1786.90     1803.74     45.15 o 
   3  11  -3       35.26       50.56     20.48 o 
   4  11  -3      135.65      131.40     22.83 o 
   5  11  -3       64.94       77.00     22.48 o 
   6  11  -3     1850.06     1902.93     44.63 o 
   7  11  -3      186.15      182.79     29.34 o 
   8  11  -3       25.13       27.80     27.65 o 
   9  11  -3       36.88       51.70     26.48 o 
  10  11  -3     1362.18     1490.05     44.85 o 
  11  11  -3       38.93       28.72     29.50 o 
  12  11  -3       95.84      168.89     31.89 o 
  13  11  -3       36.96       58.35     27.21 o 
  14  11  -3     1327.44     1426.85     59.98 o 
  15  11  -3       60.99       73.23     37.05 o 
  16  11  -3       68.96        9.95     68.80 o 
   1  12  -3      225.21      245.15     27.38 o 
   2  12  -3       24.36       38.39     22.61 o 
   3  12  -3      385.34      427.14     31.11 o 
   4  12  -3       70.30       61.64     23.70 o 
   5  12  -3      130.04      122.77     32.38 o 
   6  12  -3       76.97       90.07     32.90 o 
   7  12  -3      185.12      232.06     33.99 o 
   8  12  -3        4.19       31.97     36.42 o 
   9  12  -3      415.48      413.89     37.32 o 
  10  12  -3       15.00       29.88     32.95 o 
  11  12  -3       24.93       -3.32     63.82 o 
   0  13  -3      137.35      129.42     38.71 o 
   1  13  -3       48.10       36.33     26.93 o 
   2  13  -3       21.40       33.33     26.67 o 
   3  13  -3      114.68      115.32     31.66 o 
   4  13  -3      260.99      284.92     38.38 o 
   5  13  -3      381.97      378.62     44.37 o 
   6  13  -3       17.21       19.89     55.54 o 
   7  13  -3      609.83      714.81     69.66 o 
   8  13  -3      424.15      402.96     67.16 o 
   6   0  -2    32218.61    31176.75    135.03 o 
   8   0  -2    19375.18    18613.36    126.82 o 
  10   0  -2    18606.87    17998.80    157.51 o 
  12   0  -2    13807.23    13781.06    133.58 o 
  14   0  -2    19464.81    19450.77    175.53 o 
  16   0  -2     8051.55     8083.41    120.38 o 
  18   0  -2     4288.88     4444.39    130.09 o 
  20   0  -2     3090.86     3057.43     76.56 o 
  22   0  -2     2321.98     2339.22    124.99 o 
  24   0  -2     1432.47     1426.24     75.93 o 
  26   0  -2     1383.79     1477.75    100.40 o 
   2   1  -2       84.06      119.40      8.29 o 
   4   1  -2      439.69      486.87      8.03 o 
   5   1  -2    17030.82    17547.28    120.31 o 
   6   1  -2      859.42      905.50      8.63 o 
   7   1  -2    20277.13    20469.26    172.57 o 
   8   1  -2      132.55      127.02      5.09 o 
   9   1  -2    12514.12    12232.10    126.87 o 
  10   1  -2      214.24      189.59      8.20 o 
  11   1  -2    15371.68    15238.53    104.07 o 
  12   1  -2      413.88      382.58      9.21 o 
  13   1  -2     8428.61     8481.39     69.18 o 
  14   1  -2      538.45      504.52     15.80 o 
  15   1  -2     5193.65     5167.22     51.70 o 
  16   1  -2      277.89      274.46     14.62 o 
  17   1  -2     4811.15     4815.80     65.30 o 
  18   1  -2      310.41      330.50     19.05 o 
  19   1  -2     5269.06     5150.93     79.22 o 
  20   1  -2      234.32      259.46     37.33 o 
  21   1  -2     1665.72     1660.26     43.54 o 
  22   1  -2      125.98      133.53     23.92 o 
  23   1  -2     1680.24     1694.62     48.27 o 
  24   1  -2       73.90       66.86     27.53 o 
  25   1  -2     1391.56     1329.79     47.35 o 
  26   1  -2      100.33       89.52     59.68 o 
   0   2  -2    32471.98    32802.01    365.01 o 
   1   2  -2     1403.04     1601.44     16.42 o 
   3   2  -2     3823.29     4277.39     68.23 o 
   4   2  -2    33123.52    33406.44    363.20 o 
   5   2  -2     5505.12     5765.48     36.16 o 
   6   2  -2    27213.78    26538.40    216.88 o 
   7   2  -2     4537.81     4601.71     35.36 o 
   8   2  -2    25920.08    25939.84    172.45 o 
   9   2  -2     4028.13     4056.10     25.26 o 
  10   2  -2    21995.16    21875.94    120.93 o 
  11   2  -2     2737.32     2713.90     30.25 o 
  12   2  -2    13465.31    13332.78     75.09 o 
  13   2  -2     1853.31     1815.45     17.42 o 
  14   2  -2     6546.05     6509.78     76.48 o 
  15   2  -2      656.98      615.25     19.64 o 
  16   2  -2     5637.82     5635.62     52.03 o 
  17   2  -2      583.70      559.16     20.83 o 
  18   2  -2     5591.96     5669.84     94.55 o 
  19   2  -2      459.89      437.72     26.08 o 
  20   2  -2     2460.53     2514.82     49.82 o 
  21   2  -2      366.85      337.28     26.93 o 
  22   2  -2     1738.18     1825.21     47.60 o 
  23   2  -2      129.85      116.39     26.28 o 
  24   2  -2     1304.44     1353.54     50.42 o 
  25   2  -2      111.18       96.37     29.62 o 
  26   2  -2      839.10      744.79     78.79 o 
   1   3  -2     8636.91     8691.63     75.82 o 
   2   3  -2     1454.19     1508.77     26.14 o 
   3   3  -2    13023.82    13077.58    113.68 o 
   4   3  -2       83.33       93.25      4.95 o 
   5   3  -2     8887.16     9178.62     89.73 o 
   6   3  -2     1124.28     1132.14     13.02 o 
   7   3  -2     7523.85     7370.43     44.28 o 
   8   3  -2      472.30      494.03     12.48 o 
   9   3  -2     9388.14     9548.12     45.69 o 
  10   3  -2      438.91      437.58     12.42 o 
  11   3  -2     5546.90     5489.28     62.30 o 
  12   3  -2      797.30      841.98     17.34 o 
  13   3  -2     4141.29     4102.62     66.88 o 
  14   3  -2      165.82      165.19     11.46 o 
  15   3  -2     3905.71     3787.51     46.40 o 
  16   3  -2        9.89        1.61     13.06 o 
  17   3  -2     3540.17     3487.04     44.09 o 
  18   3  -2       22.52       34.76     14.88 o 
  19   3  -2     1912.69     2017.31     49.37 o 
  20   3  -2       53.36       40.52     20.73 o 
  21   3  -2     1513.78     1496.47     45.84 o 
  22   3  -2       59.54       62.58     22.48 o 
  23   3  -2      909.42      900.46     38.33 o 
  24   3  -2       62.28       39.60     27.40 o 
  25   3  -2      993.49     1008.77     49.69 o 
   0   4  -2    12931.19    12539.11     84.31 o 
   1   4  -2     5250.97     5358.75     66.28 o 
   2   4  -2    15817.29    16131.64    140.19 o 
   3   4  -2    15116.29    14942.82    104.67 o 
   4   4  -2    12516.52    12441.83     70.77 o 
   5   4  -2    10994.29    10925.10     66.81 o 
   6   4  -2    13053.56    12826.51     74.41 o 
   7   4  -2     4602.33     4517.84     28.95 o 
   8   4  -2     8634.89     8906.45     48.48 o 
   9   4  -2     6711.83     6669.59     39.53 o 
  10   4  -2     6311.67     6133.87     41.64 o 
  11   4  -2     6378.68     6363.05     44.15 o 
  12   4  -2     4423.62     4435.81     45.83 o 
  13   4  -2     2196.03     2204.73     34.32 o 
  14   4  -2     3924.29     3971.09     38.17 o 
  15   4  -2     1033.39     1015.51     20.85 o 
  16   4  -2     2693.42     2633.46     47.14 o 
  17   4  -2     1348.71     1372.51     29.66 o 
  18   4  -2     2215.06     2177.47     37.82 o 
  19   4  -2      687.19      675.16     25.63 o 
  20   4  -2      914.43      864.61     33.40 o 
  21   4  -2      267.75      308.22     26.68 o 
  22   4  -2      642.03      667.80     40.10 o 
  23   4  -2      258.90      281.00     35.13 o 
  24   4  -2     1011.74     1036.73     52.03 o 
   1   5  -2     4941.47     4966.37     37.26 o 
   2   5  -2      111.27      101.42      3.89 o 
   3   5  -2     4211.06     4306.43     45.18 o 
   4   5  -2      675.85      692.75     12.86 o 
   5   5  -2     3731.10     3789.00     29.34 o 
   6   5  -2      378.28      404.51     12.83 o 
   7   5  -2     2958.54     2967.30     25.32 o 
   8   5  -2      203.01      203.96      9.01 o 
   9   5  -2     4049.83     4074.72     29.34 o 
  10   5  -2       44.76       44.55      6.85 o 
  11   5  -2     2812.70     2852.58     32.05 o 
  12   5  -2      357.14      378.80     12.52 o 
  13   5  -2     1760.37     1752.03     61.00 o 
  14   5  -2       35.78       30.05      9.97 o 
  15   5  -2     1799.07     1811.71     27.08 o 
  16   5  -2        5.42       12.20     12.76 o 
  17   5  -2     1370.49     1368.03     28.23 o 
  18   5  -2      144.34      141.70     16.56 o 
  19   5  -2      923.59      867.54     34.00 o 
  20   5  -2      100.74       73.20     26.82 o 
  21   5  -2      579.25      622.76     40.19 o 
  22   5  -2       25.19       35.72     27.84 o 
  23   5  -2      725.35      705.34     44.74 o 
  24   5  -2       30.65        1.66     54.71 o 
   0   6  -2     2258.53     2177.78     33.13 o 
   1   6  -2     4312.87     4222.44     43.64 o 
   2   6  -2     3561.34     3552.02     34.86 o 
   3   6  -2     3785.31     3755.32     23.55 o 
   4   6  -2     3411.19     3343.16     25.35 o 
   5   6  -2     2826.40     2897.58     24.09 o 
   6   6  -2     2249.93     2239.68     22.09 o 
   7   6  -2     2741.00     2839.10     30.99 o 
   8   6  -2     1840.28     1839.21     22.05 o 
   9   6  -2     2428.39     2441.10     24.49 o 
  10   6  -2     1495.18     1519.33     20.67 o 
  11   6  -2     2524.64     2590.74     37.14 o 
  12   6  -2     1728.79     1699.03     25.99 o 
  13   6  -2     2197.83     2213.45     39.25 o 
  14   6  -2      854.33      841.58     24.15 o 
  15   6  -2     1554.82     1540.87     32.23 o 
  16   6  -2      625.99      593.11     24.87 o 
  17   6  -2      810.61      794.90     27.10 o 
  18   6  -2      462.38      466.04     27.45 o 
  19   6  -2      474.43      502.39     28.55 o 
  20   6  -2      401.58      373.46     34.08 o 
  21   6  -2      230.48      247.42     40.07 o 
  22   6  -2      228.91      268.45     41.02 o 
  23   6  -2      240.49      207.26     62.18 o 
   1   7  -2      401.55      394.12     13.39 o 
   2   7  -2      426.56      421.48      9.66 o 
   3   7  -2     1281.13     1270.36     19.89 o 
   4   7  -2      113.05      110.10      9.08 o 
   5   7  -2     1539.14     1480.45     21.24 o 
   6   7  -2      227.30      199.95     11.52 o 
   7   7  -2      296.92      290.57     12.92 o 
   8   7  -2      104.24       95.57     11.48 o 
   9   7  -2      427.97      434.81     13.48 o 
  10   7  -2      285.27      257.47     11.87 o 
  11   7  -2      251.86      214.38     14.08 o 
  12   7  -2      334.30      303.56     15.50 o 
  13   7  -2      684.79      620.39     22.28 o 
  14   7  -2      302.80      244.34     21.81 o 
  15   7  -2      236.19      234.27     20.26 o 
  16   7  -2       51.06       54.04     19.62 o 
  17   7  -2      409.65      420.33     39.07 o 
  18   7  -2       11.04       -3.43     25.69 o 
  19   7  -2      171.49      133.73     28.92 o 
  20   7  -2       25.89      -11.56     35.87 o 
  21   7  -2      162.05      114.42     39.85 o 
  22   7  -2       61.73       15.75     58.02 o 
   0   8  -2      790.55      804.77     49.09 o 
   1   8  -2      366.11      371.14     14.50 o 
   2   8  -2     2157.88     2155.39     52.79 o 
   3   8  -2      340.82      320.25     16.76 o 
   4   8  -2      811.51      791.23     22.56 o 
   5   8  -2      487.11      493.44     26.04 o 
   6   8  -2     2820.02     2805.18     38.07 o 
   7   8  -2      707.56      721.27     18.18 o 
   8   8  -2     2603.19     2563.33     31.28 o 
   9   8  -2      706.39      673.31     18.57 o 
  10   8  -2     1805.19     1765.85     29.92 o 
  11   8  -2      453.78      417.62     18.71 o 
  12   8  -2      783.97      747.15     22.86 o 
  13   8  -2      262.65      241.54     17.22 o 
  14   8  -2      761.20      723.12     24.77 o 
  15   8  -2      150.70      128.50     19.52 o 
  16   8  -2      348.46      342.63     31.83 o 
  17   8  -2      133.99      135.62     24.21 o 
  18   8  -2      348.09      366.00     29.65 o 
  19   8  -2       76.70       87.17     37.50 o 
  20   8  -2      431.30      436.07     48.30 o 
   1   9  -2       27.03       24.02     13.30 o 
   2   9  -2       26.26       25.55     13.65 o 
   3   9  -2       46.93       59.19     14.92 o 
   4   9  -2       19.68       12.51     14.44 o 
   5   9  -2      105.84      112.75     15.84 o 
   6   9  -2       44.04       47.34     14.14 o 
   7   9  -2       76.11       98.89     16.08 o 
   8   9  -2       44.99       38.11     13.61 o 
   9   9  -2       39.94       43.49     18.28 o 
  10   9  -2       47.67       51.90     16.95 o 
  11   9  -2       67.22      104.75     18.20 o 
  12   9  -2       95.88      100.94     18.96 o 
  13   9  -2      133.03      163.53     21.01 o 
  14   9  -2       77.77       99.17     22.97 o 
  15   9  -2       96.17       94.72     28.39 o 
  16   9  -2      104.48      144.33     30.14 o 
  17   9  -2       19.39       11.51     30.10 o 
  18   9  -2      105.06      132.61     34.11 o 
  19   9  -2       46.70       80.65     40.92 o 
   0  10  -2     1675.31     1701.10     58.38 o 
   1  10  -2       39.52       23.14     19.48 o 
   2  10  -2     1307.22     1270.78     36.77 o 
   3  10  -2       47.65       49.54     19.47 o 
   4  10  -2     1415.79     1399.07     37.58 o 
   5  10  -2       37.91       37.81     15.77 o 
   6  10  -2      634.04      608.68     25.10 o 
   7  10  -2       22.28       28.18     16.47 o 
   8  10  -2      895.05      855.13     41.31 o 
   9  10  -2       37.16       49.54     21.17 o 
  10  10  -2      889.29      818.45     30.30 o 
  11  10  -2       51.81       67.10     19.96 o 
  12  10  -2     1104.96     1115.18     31.10 o 
  13  10  -2       46.31       65.67     22.07 o 
  14  10  -2      776.82      751.55     41.11 o 
  15  10  -2       36.86       55.55     28.53 o 
  16  10  -2      812.07      875.97     46.48 o 
  17  10  -2       25.58       61.04     33.00 o 
  18  10  -2      381.76      408.22    103.64 o 
   1  11  -2      164.02      178.99     24.47 o 
   2  11  -2       12.76       -9.18     20.76 o 
   3  11  -2       26.44        7.36     20.41 o 
   4  11  -2       48.96       34.53     20.25 o 
   5  11  -2      149.41      180.92     24.11 o 
   6  11  -2       59.51       55.23     26.34 o 
   7  11  -2        5.43       25.17     26.88 o 
   8  11  -2       19.31       38.96     26.13 o 
   9  11  -2       88.54      112.89     29.30 o 
  10  11  -2       40.98       35.84     20.84 o 
  11  11  -2       53.12       57.35     22.15 o 
  12  11  -2       76.84      119.31     37.72 o 
  13  11  -2       32.12       48.62     39.74 o 
  14  11  -2       86.12       99.67     33.26 o 
  15  11  -2       44.49       26.16     35.29 o 
  16  11  -2       58.31       38.96     67.14 o 
   0  12  -2      462.89      486.35     45.10 o 
   1  12  -2      456.19      429.49     29.08 o 
   2  12  -2      576.62      587.78     31.36 o 
   3  12  -2      691.04      685.38     33.67 o 
   4  12  -2      399.90      405.94     29.80 o 
   5  12  -2      485.79      488.34     37.92 o 
   6  12  -2      434.98      477.87     39.10 o 
   7  12  -2      269.45      248.82     39.89 o 
   8  12  -2      329.41      362.40     36.88 o 
   9  12  -2      341.53      374.24     36.31 o 
  10  12  -2      437.20      491.06     38.40 o 
  11  12  -2      422.86      431.15     68.82 o 
   1  13  -2       20.25       15.03     26.29 o 
   2  13  -2       90.38      108.41     27.17 o 
   3  13  -2       70.54       64.49     29.66 o 
   4  13  -2       10.88      -15.36     33.36 o 
   5  13  -2       59.75       75.84     32.20 o 
   6  13  -2       18.32       -0.83     59.68 o 
   7  13  -2       35.82       26.52     60.51 o 
   8  13  -2       22.77       24.04     59.68 o 
   9  13  -2       69.25        9.12     66.31 o 
   4   0  -1      130.22      141.82      6.64 o 
   6   0  -1       95.28      105.68      4.71 o 
   8   0  -1      378.56      383.16     15.04 o 
  10   0  -1      162.32      157.18      9.04 o 
  12   0  -1      184.10      164.16     13.54 o 
  14   0  -1      442.22      415.09     19.72 o 
  16   0  -1      238.76      231.76     17.40 o 
  18   0  -1      281.95      271.65     29.57 o 
  20   0  -1       32.06       25.88     29.56 o 
  22   0  -1       22.14        6.41     35.87 o 
  24   0  -1       33.70       -4.22     39.23 o 
  26   0  -1      156.28      164.96     54.71 o 
   3   1  -1      484.63      520.27      8.92 o 
   5   1  -1       37.25       41.58      3.47 o 
   6   1  -1     7833.30     8387.65     51.38 o 
   7   1  -1      517.57      564.58      7.39 o 
   8   1  -1      158.08      211.38      5.41 o 
   9   1  -1      351.34      334.29      7.47 o 
  10   1  -1     3045.76     3116.81     36.19 o 
  11   1  -1      250.94      255.13      9.48 o 
  12   1  -1     2783.66     2725.06     40.12 o 
  13   1  -1      472.67      439.35     15.79 o 
  14   1  -1     2510.54     2510.87     27.67 o 
  15   1  -1       85.09       83.82     16.26 o 
  16   1  -1     2346.62     2439.88     46.30 o 
  17   1  -1      467.22      477.47     19.58 o 
  18   1  -1      566.93      577.44     27.77 o 
  19   1  -1       30.25       14.30     20.57 o 
  20   1  -1      522.45      494.71     27.62 o 
  21   1  -1       86.61      103.70     22.95 o 
  22   1  -1       29.48       22.81     21.70 o 
  23   1  -1        3.04       10.94     25.71 o 
  24   1  -1      231.71      267.49     28.77 o 
  25   1  -1       31.81       33.10     28.78 o 
  26   1  -1      198.95      168.29     55.54 o 
   1   2  -1     8067.95     8465.39     66.66 o 
   2   2  -1     2078.06     2170.77     52.61 o 
   3   2  -1     2212.79     2240.30     24.62 o 
   4   2  -1      485.27      499.63     16.35 o 
   5   2  -1     2974.51     3074.53     23.80 o 
   6   2  -1      985.24     1050.73     13.91 o 
   7   2  -1     2177.15     2217.80     24.61 o 
   8   2  -1     1039.24     1069.98     14.61 o 
   9   2  -1     4730.19     4975.79     41.65 o 
  10   2  -1      571.36      573.70     13.42 o 
  11   2  -1      294.25      277.66      8.20 o 
  12   2  -1      202.17      193.81      9.20 o 
  13   2  -1     1705.44     1725.92     27.84 o 
  14   2  -1       84.88       85.36     11.36 o 
  15   2  -1      488.43      443.10     17.12 o 
  16   2  -1      234.05      232.05     15.68 o 
  17   2  -1      451.65      452.73     19.13 o 
  18   2  -1       18.72       24.02     14.27 o 
  19   2  -1      584.10      532.59     32.20 o 
  20   2  -1       36.08       26.88     19.92 o 
  21   2  -1       96.20       91.13     22.51 o 
  22   2  -1      165.13      158.92     25.88 o 
  23   2  -1      179.60      200.18     27.02 o 
  24   2  -1       76.71       45.94     26.18 o 
  25   2  -1       71.22       54.41     27.13 o 
  26   2  -1       28.85       36.47     63.82 o 
   0   3  -1     1193.78     1142.72     19.78 o 
   1   3  -1     2739.82     3019.42     14.52 o 
   2   3  -1     9684.36    10335.00     41.99 o 
   3   3  -1     2173.26     2389.97     48.33 o 
   4   3  -1     1394.90     1431.63     15.88 o 
   5   3  -1     4354.54     4436.19     33.81 o 
   6   3  -1    12072.34    12346.66     75.05 o 
   7   3  -1     9970.67     9967.73     44.77 o 
   8   3  -1     2249.98     2279.28     21.48 o 
   9   3  -1     1286.57     1281.14     17.51 o 
  10   3  -1     2861.56     2856.31     26.30 o 
  11   3  -1      671.62      638.38     14.76 o 
  12   3  -1     2460.15     2436.73     25.73 o 
  13   3  -1     1344.61     1333.38     21.99 o 
  14   3  -1     1948.33     1910.28     26.75 o 
  15   3  -1      952.38      908.99     22.89 o 
  16   3  -1     1082.72      974.14     28.22 o 
  17   3  -1       10.35        8.49     13.43 o 
  18   3  -1     1186.79     1198.83     28.82 o 
  19   3  -1      298.75      309.63     25.61 o 
  20   3  -1      523.99      515.39     28.99 o 
  21   3  -1      591.26      604.38     32.28 o 
  22   3  -1      942.00      951.24     38.41 o 
  23   3  -1      552.37      589.93     34.34 o 
  24   3  -1      107.03       87.46     28.03 o 
  25   3  -1       77.92      117.13     32.52 o 
   1   4  -1    10326.79    10116.43     50.23 o 
   2   4  -1     3696.02     4063.20     34.36 o 
   3   4  -1     6751.24     6697.35     44.93 o 
   4   4  -1     3920.90     4290.35     36.00 o 
   5   4  -1     9784.11     9658.08     40.89 o 
   6   4  -1      102.23      114.79      7.31 o 
   7   4  -1     4580.28     4562.65     21.60 o 
   8   4  -1      695.37      764.65     10.25 o 
   9   4  -1     5125.58     5171.94     58.86 o 
  10   4  -1      787.53      798.22     15.53 o 
  11   4  -1     3663.64     3777.97     24.34 o 
  12   4  -1      443.45      424.94      8.15 o 
  13   4  -1     2344.68     2343.18     26.75 o 
  14   4  -1      225.96      215.49     13.65 o 
  15   4  -1     1860.81     1866.50     28.42 o 
  16   4  -1       11.11       12.45     11.79 o 
  17   4  -1     1515.60     1555.15     59.56 o 
  18   4  -1      275.98      240.37     18.91 o 
  19   4  -1      866.34      905.35     35.42 o 
  20   4  -1      129.56      119.76     21.93 o 
  21   4  -1     1149.90     1242.44     42.28 o 
  22   4  -1       32.97       10.92     24.25 o 
  23   4  -1      295.55      293.71     34.25 o 
  24   4  -1      117.50      112.46     42.47 o 
   0   5  -1     4865.13     4969.11     63.31 o 
   1   5  -1     6834.11     6475.39     68.91 o 
   2   5  -1     4581.59     4549.27     34.03 o 
   3   5  -1     1867.12     1930.96     24.61 o 
   4   5  -1     5197.28     4995.88     29.59 o 
   5   5  -1     2640.14     2583.86     24.70 o 
   6   5  -1     4170.83     4137.92     29.59 o 
   7   5  -1     4539.39     4514.68     60.86 o 
   8   5  -1     3828.39     3974.36     29.36 o 
   9   5  -1     2722.16     2689.90     24.86 o 
  10   5  -1     2756.24     2770.47     25.15 o 
  11   5  -1      354.21      361.78     14.43 o 
  12   5  -1     2560.21     2562.73     29.61 o 
  13   5  -1      811.63      813.20     18.24 o 
  14   5  -1     1858.58     1900.05     28.29 o 
  15   5  -1      696.93      629.20     19.46 o 
  16   5  -1     1822.98     1915.76     30.62 o 
  17   5  -1      596.53      573.41     20.83 o 
  18   5  -1      876.62      899.92     27.92 o 
  19   5  -1      388.09      361.67     25.68 o 
  20   5  -1      873.53      844.23     41.64 o 
  21   5  -1      653.51      603.76     47.20 o 
  22   5  -1      513.80      583.48     53.07 o 
  23   5  -1      130.32      134.49     46.42 o 
   1   6  -1     7288.08     7041.70     41.52 o 
   2   6  -1      255.62      258.25      5.54 o 
   3   6  -1     5769.40     5681.66     28.28 o 
   4   6  -1      328.54      315.79     10.92 o 
   5   6  -1     5017.20     4995.69     36.00 o 
   6   6  -1       43.22       53.80      9.19 o 
   7   6  -1     4297.64     4335.16     40.08 o 
   8   6  -1      488.09      491.31     13.79 o 
   9   6  -1     4981.57     4965.28     35.50 o 
  10   6  -1      358.83      348.48     12.20 o 
  11   6  -1     2722.70     2777.08     34.77 o 
  12   6  -1      102.16       75.11     13.24 o 
  13   6  -1     2353.83     2363.55     32.13 o 
  14   6  -1       40.41       24.06     13.92 o 
  15   6  -1     1606.46     1633.78     47.66 o 
  16   6  -1       57.34       62.93     15.91 o 
  17   6  -1     1163.32     1141.50     34.57 o 
  18   6  -1       12.31      -15.98     23.10 o 
  19   6  -1     1430.20     1338.57     59.72 o 
  20   6  -1       10.46       -0.47     43.93 o 
  21   6  -1      536.17      541.41     46.00 o 
  22   6  -1        0.55       -8.41     38.31 o 
  23   6  -1      598.45      690.76     82.92 o 
   0   7  -1     3183.11     3238.94     62.00 o 
   1   7  -1       73.33       73.22      9.49 o 
   2   7  -1     4100.98     4139.30     38.22 o 
   3   7  -1      609.85      563.43     17.39 o 
   4   7  -1     6570.44     6460.00     50.17 o 
   5   7  -1     1452.58     1510.52     21.11 o 
   6   7  -1     3733.90     3720.51     34.99 o 
   7   7  -1     1874.43     1828.71     24.35 o 
   8   7  -1     4046.86     4056.34     51.44 o 
   9   7  -1      900.19      855.32     18.52 o 
  10   7  -1     2558.36     2582.57     35.80 o 
  11   7  -1      698.55      695.39     20.29 o 
  12   7  -1     2228.62     2293.40     35.47 o 
  13   7  -1      186.06      188.69     14.92 o 
  14   7  -1     2082.98     2125.67     41.08 o 
  15   7  -1      150.52      133.06     18.50 o 
  16   7  -1     1327.65     1415.15     48.63 o 
  17   7  -1       46.42       54.23     23.56 o 
  18   7  -1      778.48      782.89     38.80 o 
  19   7  -1      265.07      287.46     33.55 o 
  20   7  -1     1397.73     1578.19     55.49 o 
  21   7  -1      161.47      227.74     42.09 o 
  22   7  -1      297.91      349.03     67.98 o 
   1   8  -1     3712.40     3801.39     48.39 o 
   2   8  -1      145.85      126.88     12.00 o 
   3   8  -1     2512.08     2450.18     41.55 o 
   4   8  -1       15.51       16.93     12.45 o 
   5   8  -1     3057.01     3099.95     46.67 o 
   6   8  -1       39.76       26.23     13.13 o 
   7   8  -1     2473.91     2526.59     36.09 o 
   8   8  -1       13.54       14.02     12.76 o 
   9   8  -1     1493.88     1518.08     29.51 o 
  10   8  -1       95.33       84.73     13.59 o 
  11   8  -1     2364.83     2409.28     34.72 o 
  12   8  -1      173.98      160.27     14.96 o 
  13   8  -1      946.95      970.36     25.18 o 
  14   8  -1       27.04       19.60     16.32 o 
  15   8  -1      868.14      813.67     35.56 o 
  16   8  -1       16.23       28.03     24.69 o 
  17   8  -1     1236.78     1286.31     48.52 o 
  18   8  -1       11.30       -4.92     26.99 o 
  19   8  -1      209.27      229.40     40.00 o 
  20   8  -1       63.72      107.17     39.40 o 
  21   8  -1      735.03      777.08     83.76 o 
   0   9  -1     1332.96     1312.68     64.84 o 
   1   9  -1       46.38       33.14     12.19 o 
   2   9  -1     3096.54     3098.81     59.53 o 
   3   9  -1       12.00       21.51     14.20 o 
   4   9  -1     1821.69     1740.70     40.05 o 
   5   9  -1       79.89       68.08     14.49 o 
   6   9  -1     2860.78     2926.08     41.47 o 
   7   9  -1       70.02       62.70     15.44 o 
   8   9  -1     1448.55     1443.53     33.93 o 
   9   9  -1       30.78       28.91     18.33 o 
  10   9  -1     2090.57     2060.67     39.28 o 
  11   9  -1       93.92       95.52     16.36 o 
  12   9  -1      954.36      938.55     28.92 o 
  13   9  -1       96.98       99.24     18.31 o 
  14   9  -1     1467.87     1464.47     48.94 o 
  15   9  -1       15.92       17.97     26.94 o 
  16   9  -1      328.19      328.13     32.98 o 
  17   9  -1       15.65       23.83     27.36 o 
  18   9  -1     1211.99     1288.90     58.77 o 
  19   9  -1       41.10       52.64     40.12 o 
   1  10  -1     1107.60     1067.27     34.61 o 
   2  10  -1       44.88       54.19     21.02 o 
   3  10  -1     1333.86     1382.19     32.77 o 
   4  10  -1        7.59       14.34     16.50 o 
   5  10  -1      956.30      967.39     28.22 o 
   6  10  -1        2.93        0.49     15.48 o 
   7  10  -1     1092.01     1006.27     35.93 o 
   8  10  -1       41.37       30.85     20.48 o 
   9  10  -1      552.95      588.54     30.08 o 
  10  10  -1       21.90        4.32     17.30 o 
  11  10  -1     1042.85      989.92     31.55 o 
  12  10  -1        8.68       13.60     18.04 o 
  13  10  -1      420.79      389.21     33.23 o 
  14  10  -1       43.18       31.70     27.68 o 
  15  10  -1      679.85      767.42     49.92 o 
  16  10  -1      135.96      125.52     32.15 o 
  17  10  -1      175.17      220.01     35.84 o 
  18  10  -1       28.17       40.62     59.68 o 
   0  11  -1     4499.43     4469.33     92.78 o 
   1  11  -1      517.19      475.03     28.01 o 
   2  11  -1      568.01      568.94     34.13 o 
   3  11  -1       67.29       88.20     20.99 o 
   4  11  -1     1405.00     1319.19     49.11 o 
   5  11  -1       24.52       18.27     18.89 o 
   6  11  -1      181.28      175.95     28.81 o 
   7  11  -1       28.43       44.56     26.60 o 
   8  11  -1      562.25      631.60     33.44 o 
   9  11  -1       21.76       31.11     26.21 o 
  10  11  -1      355.81      336.38     34.22 o 
  11  11  -1        3.96       -2.88     27.62 o 
  12  11  -1      932.43     1007.94     45.39 o 
  13  11  -1      165.42      140.88     77.92 o 
  14  11  -1      390.56      430.12     46.27 o 
  15  11  -1      192.38      216.87     45.43 o 
  16  11  -1      968.02      986.74     63.27 o 
   1  12  -1      273.33      279.51     28.84 o 
   2  12  -1       61.77       54.80     23.00 o 
   3  12  -1      404.66      396.46     28.36 o 
   4  12  -1       29.74       28.63     29.22 o 
   5  12  -1      205.57      186.13     31.54 o 
   6  12  -1        7.53       -7.52     38.58 o 
   7  12  -1      304.87      285.14     48.50 o 
   8  12  -1        1.15      -15.56     36.91 o 
   9  12  -1      115.26      106.36     40.36 o 
  10  12  -1        2.71       33.21     40.71 o 
  11  12  -1      223.97      232.85     42.42 o 
  12  12  -1        4.00       33.98     64.65 o 
   0  13  -1       29.14       20.72     52.22 o 
   1  13  -1      386.89      319.99     59.70 o 
   2  13  -1      419.68      433.52     51.28 o 
   3  13  -1      345.94      363.63     74.20 o 
   4  13  -1       77.26      128.31     41.17 o 
   5  13  -1      246.73      268.99     45.36 o 
   6  13  -1      311.67      253.89     45.79 o 
   7  13  -1      185.43      236.26     56.37 o 
   8  13  -1       22.25       49.73     58.02 o 
   9  13  -1      127.40      168.28     63.83 o 
   6   0   0    17532.21    17906.58    489.57 o 
   8   0   0    59775.21    60494.45   1662.48 o 
  10   0   0    15425.86    15829.91    260.91 o 
  12   0   0    36583.07    35391.94    234.98 o 
  14   0   0        5.67      106.42     33.98 o 
  16   0   0    24946.72    26537.79    426.31 o 
  18   0   0     1216.70     1121.63     47.21 o 
  20   0   0     7278.73     7327.61    114.71 o 
  22   0   0     1003.16      973.28     55.15 o 
  24   0   0     2119.47     2094.60     79.15 o 
  26   0   0      158.52      119.37     60.51 o 
   4   1   0      169.33      176.60      4.85 o 
   5   1   0    14475.54    14622.02     43.43 o 
   6   1   0      111.61      119.49      4.00 o 
   7   1   0    25296.80    25681.42    135.55 o 
   8   1   0       56.72       50.87      3.99 o 
   9   1   0     6582.16     6528.48     65.72 o 
  10   1   0       23.14       22.91      4.95 o 
  11   1   0    10030.68    10210.96    133.75 o 
  12   1   0      698.82      714.17     19.14 o 
  13   1   0     7013.23     6690.63     79.28 o 
  14   1   0      765.72      778.13     18.79 o 
  15   1   0    11328.84    11268.56    123.87 o 
  16   1   0      292.64      329.90     17.07 o 
  17   1   0     2541.48     2456.83     43.49 o 
  18   1   0      145.10      156.48     19.87 o 
  19   1   0     3115.45     3060.02     52.57 o 
  20   1   0      305.56      346.33     26.45 o 
  21   1   0     2245.89     2219.72     49.28 o 
  22   1   0      134.88      167.20     26.75 o 
  23   1   0     2266.21     2351.84     54.43 o 
  24   1   0       34.92       95.85     31.26 o 
  25   1   0      755.19      695.58     52.95 o 
  26   1   0      173.64      159.16     63.00 o 
   0   2   0      680.35      682.29     27.02 o 
   1   2   0    12402.95    13191.04     86.42 o 
   3   2   0     6567.29     7075.34     33.35 o 
   4   2   0     3571.02     3441.02     19.36 o 
   5   2   0     5035.49     5329.08     35.28 o 
   7   2   0     3586.19     3657.34     27.76 o 
   8   2   0     4175.40     4338.44     27.18 o 
   9   2   0      572.77      544.18     12.47 o 
  10   2   0    23494.32    23168.09    152.76 o 
  11   2   0     1380.58     1455.11     23.67 o 
  12   2   0     2326.62     2194.69     29.95 o 
  13   2   0     1231.04     1243.23     22.56 o 
  14   2   0    19263.74    19132.00    125.15 o 
  15   2   0      792.11      766.72     24.54 o 
  16   2   0      753.90      730.51     20.56 o 
  17   2   0       83.75       94.51     13.61 o 
  18   2   0     7081.57     7137.56    129.00 o 
  19   2   0      405.39      415.94     26.28 o 
  20   2   0      372.07      337.11     26.08 o 
  21   2   0      416.44      403.74     29.18 o 
  22   2   0     4442.57     4535.98    140.37 o 
  23   2   0      287.56      298.64     28.46 o 
  24   2   0      198.92      151.53     32.94 o 
  25   2   0       95.32      110.25     57.61 o 
  26   2   0     1561.50     1619.01    101.24 o 
   1   3   0    32442.64    32315.62    231.91 o 
   2   3   0    10907.16    11141.22     44.73 o 
   3   3   0     3705.31     3659.37     25.28 o 
   4   3   0     5614.76     6285.45     57.09 o 
   5   3   0    30938.68    31019.30    207.57 o 
   6   3   0      301.41      367.70      6.76 o 
   7   3   0     7856.79     7740.96     37.93 o 
   8   3   0        2.14        8.58      2.90 o 
   9   3   0    11277.56    10926.48     47.41 o 
  10   3   0      369.25      403.60     10.94 o 
  11   3   0     8271.33     8433.38     54.29 o 
  12   3   0      777.83      757.70     18.02 o 
  13   3   0     7815.36     7777.92     48.28 o 
  14   3   0      199.04      194.00     14.08 o 
  15   3   0     2801.96     2795.51     35.89 o 
  16   3   0       43.43       25.04     12.50 o 
  17   3   0     6311.33     6292.93     56.44 o 
  18   3   0       79.95       68.82     18.59 o 
  19   3   0      582.76      517.10     28.10 o 
  20   3   0       15.53       24.56     20.36 o 
  21   3   0     4386.09     4581.94     68.62 o 
  22   3   0      146.75      171.49     30.72 o 
  23   3   0      384.83      431.67     36.39 o 
  24   3   0      221.08      166.98     38.36 o 
  25   3   0     1301.51     1382.88     68.89 o 
  26   3   0      168.10      159.99     63.83 o 
   0   4   0    17985.08    17202.53    252.92 o 
   1   4   0     2269.63     2187.18     19.98 o 
   2   4   0     8670.18     8552.20     36.42 o 
   3   4   0     6536.66     6285.25     42.25 o 
   4   4   0    17050.77    16760.96     71.85 o 
   5   4   0     9410.87     9668.80     76.03 o 
   6   4   0     4438.48     4283.67     24.98 o 
   7   4   0     4818.74     4864.49     32.40 o 
   8   4   0     9893.43     9854.71     34.31 o 
   9   4   0     4207.71     4140.94     28.45 o 
  10   4   0     5189.85     5178.30     36.10 o 
  11   4   0     2875.66     2971.19     33.01 o 
  12   4   0     5057.71     5210.39     48.22 o 
  13   4   0     1409.34     1423.11     22.77 o 
  14   4   0     2625.82     2609.97     34.88 o 
  15   4   0      537.50      540.11     17.67 o 
  16   4   0     2913.59     2918.53     69.08 o 
  17   4   0     1216.87     1233.22     30.30 o 
  18   4   0      502.89      467.39     25.79 o 
  19   4   0     1202.83     1223.56     37.02 o 
  20   4   0     2910.18     2952.48     68.89 o 
  21   4   0     1271.15     1368.46     48.81 o 
  22   4   0      407.82      391.70     35.98 o 
  23   4   0      774.18      785.94     51.70 o 
  24   4   0      418.07      398.27     46.00 o 
   1   5   0     2683.50     2755.71     24.76 o 
   2   5   0        0.01        4.11      4.13 o 
   3   5   0     3862.77     3940.89     30.84 o 
   4   5   0     1846.15     1986.27     17.54 o 
   5   5   0     3111.55     3040.51     22.81 o 
   6   5   0      517.17      565.16     13.13 o 
   7   5   0     4567.91     4520.11     46.24 o 
   8   5   0     1103.80     1115.24     20.05 o 
   9   5   0      889.64      904.89     14.49 o 
  10   5   0      692.42      718.02     13.85 o 
  11   5   0     3326.41     3347.39     32.99 o 
  12   5   0        4.96        2.88     11.08 o 
  13   5   0     1103.62     1051.87     21.16 o 
  14   5   0      138.81      127.21     12.62 o 
  15   5   0     2683.35     2746.80     34.25 o 
  16   5   0      115.75      126.28     14.08 o 
  17   5   0      174.01      187.50     19.95 o 
  18   5   0      105.64       75.33     21.81 o 
  19   5   0     2222.69     2239.07     84.21 o 
  20   5   0      178.71      180.71     27.35 o 
  21   5   0       12.29        5.09     32.49 o 
  22   5   0       27.64      114.39     54.71 o 
  23   5   0     1276.29     1164.05     95.41 o 
   0   6   0     9631.80     9458.54    206.89 o 
   1   6   0     5565.24     5810.06     43.16 o 
   2   6   0     1319.65     1326.77     17.44 o 
   3   6   0     2847.86     2770.26     21.37 o 
   4   6   0     7612.34     7485.48     75.07 o 
   5   6   0     4655.37     4633.80     35.59 o 
   6   6   0      388.02      380.18     14.13 o 
   7   6   0     7823.47     7995.07     48.85 o 
   8   6   0     8117.92     8220.09     57.46 o 
   9   6   0     3225.34     3370.06     39.21 o 
  10   6   0      323.41      320.20     13.78 o 
  11   6   0     1115.74     1153.42     25.10 o 
  12   6   0     2788.81     2750.72     55.43 o 
  13   6   0      505.32      520.95     22.34 o 
  14   6   0      323.86      310.62     19.73 o 
  15   6   0      683.47      654.96     25.53 o 
  16   6   0     2193.97     2105.83     62.97 o 
  17   6   0      542.81      549.41     30.86 o 
  18   6   0       54.91       56.90     31.63 o 
  19   6   0     1118.77     1192.21     57.35 o 
  20   6   0     1301.77     1309.72     61.31 o 
  21   6   0      816.76      732.98    107.41 o 
  22   6   0        1.07       53.88     40.44 o 
  23   6   0      437.19      493.37     50.58 o 
   1   7   0     2108.22     2064.58     25.29 o 
   2   7   0     1157.05     1190.08     19.06 o 
   3   7   0      208.36      168.53     13.57 o 
   4   7   0      195.45      181.13     18.43 o 
   5   7   0     1068.76     1033.03     25.14 o 
   6   7   0      123.78      123.51     14.57 o 
   7   7   0       45.60       58.46     12.84 o 
   8   7   0      177.07      179.04     15.12 o 
   9   7   0     1119.13     1079.38     21.58 o 
  10   7   0       48.47       43.69     12.69 o 
  11   7   0      308.50      288.26     15.58 o 
  12   7   0      300.27      306.97     18.27 o 
  13   7   0      187.17      188.21     17.34 o 
  14   7   0       93.65       54.58     15.78 o 
  15   7   0        1.95       20.80     17.83 o 
  16   7   0        8.96       33.00     23.50 o 
  17   7   0      925.93      955.73     41.16 o 
  18   7   0       41.64       99.92     34.43 o 
  19   7   0       53.47       85.35     33.62 o 
  20   7   0       18.02       67.16     37.39 o 
  21   7   0      850.90      843.56     88.33 o 
  22   7   0       89.52      107.76     61.34 o 
   0   8   0     1746.18     1744.34     38.30 o 
   1   8   0      699.24      705.52     19.97 o 
   2   8   0     4117.79     4147.25     75.87 o 
   3   8   0      976.07      949.43     24.08 o 
   4   8   0     2184.17     2153.54     33.44 o 
   5   8   0     2081.15     2105.18     33.40 o 
   6   8   0     9369.49     9445.87    116.03 o 
   7   8   0     1492.64     1556.45     29.44 o 
   8   8   0     2647.11     2697.37     57.22 o 
   9   8   0      695.91      620.72     29.84 o 
  10   8   0     1545.24     1478.66     32.13 o 
  11   8   0      303.93      260.09     21.33 o 
  12   8   0      185.83      185.85     20.05 o 
  13   8   0      321.86      306.12     23.16 o 
  14   8   0     1281.20     1312.27     43.73 o 
  15   8   0       23.88        2.08     23.19 o 
  16   8   0       88.71       99.23     27.37 o 
  17   8   0        8.75       21.45     25.99 o 
  18   8   0      440.54      390.65     45.55 o 
  19   8   0       63.86      121.70     38.56 o 
  20   8   0      497.18      522.44     55.97 o 
  21   8   0      277.07      339.08     72.96 o 
   1   9   0       37.14       40.92     12.25 o 
   2   9   0        0.42        5.16     13.74 o 
   3   9   0       43.16       32.50     15.14 o 
   4   9   0       69.26       76.09     15.45 o 
   5   9   0        1.51        8.90     14.92 o 
   6   9   0      214.14      207.89     17.44 o 
   7   9   0       25.79       42.79     14.54 o 
   8   9   0       55.38       64.00     19.10 o 
   9   9   0      305.03      259.54     20.91 o 
  10   9   0      142.57      131.47     19.21 o 
  11   9   0      167.10      159.42     19.05 o 
  12   9   0      187.28      196.50     19.71 o 
  13   9   0       61.14       31.16     19.88 o 
  14   9   0      138.91      131.35     22.93 o 
  15   9   0      102.65      110.23     27.22 o 
  16   9   0        4.64       55.73     29.16 o 
  17   9   0       22.97       52.02     29.21 o 
  18   9   0       82.22       83.41     37.24 o 
  19   9   0       32.08       25.57     42.09 o 
   0  10   0     4414.25     4334.29     84.35 o 
   1  10   0       65.46      107.75     17.08 o 
   2  10   0     4016.47     4111.62     59.92 o 
   3  10   0       57.37       77.63     17.50 o 
   4  10   0     1283.35     1220.41     35.13 o 
   5  10   0       15.55       33.94     15.56 o 
   6  10   0      697.72      711.72     25.79 o 
   7  10   0        0.49        5.72     20.19 o 
   8  10   0      299.65      326.32     23.30 o 
   9  10   0        0.09        5.07     18.12 o 
  10  10   0      815.87      813.75     32.28 o 
  11  10   0        1.42       16.54     18.69 o 
  12  10   0      717.63      637.95     31.18 o 
  13  10   0        1.93       22.82     21.57 o 
  14  10   0     1091.21     1059.22     80.01 o 
  15  10   0       43.75       33.78     28.70 o 
  16  10   0      833.57      973.67     50.62 o 
  17  10   0       26.69       78.61     33.23 o 
  18  10   0      742.40      810.25     79.62 o 
   1  11   0        2.90       21.11     20.43 o 
   2  11   0        9.54       21.93     21.90 o 
   3  11   0      126.42       92.17     26.74 o 
   4  11   0       15.10       12.74     31.86 o 
   5  11   0      134.94      144.47     33.35 o 
   6  11   0        0.49       -1.14     25.45 o 
   7  11   0        5.26      -25.15     25.15 o 
   8  11   0        3.14       11.32     26.91 o 
   9  11   0      263.67      254.30     31.67 o 
  10  11   0        5.82       42.83     28.07 o 
  11  11   0      108.79       62.81     28.52 o 
  12  11   0       23.49       47.40     27.46 o 
  13  11   0      250.32      238.96     43.37 o 
  14  11   0       60.59       76.21     40.83 o 
  15  11   0        3.05       16.56     43.08 o 
  16  11   0      170.64      195.83     47.80 o 
   0  12   0     1386.65     1404.85     95.43 o 
   1  12   0      757.62      741.97     57.23 o 
   2  12   0      377.32      385.79     45.61 o 
   3  12   0      600.59      524.02     50.11 o 
   4  12   0      399.68      445.37     46.58 o 
   5  12   0      144.56      163.33     41.45 o 
   6  12   0       10.81       10.67     35.83 o 
   7  12   0        8.45       34.77     40.07 o 
   8  12   0      144.33      227.94     41.25 o 
   9  12   0      109.65       79.50     34.20 o 
  10  12   0       38.57       68.46     35.96 o 
  11  12   0      280.88      277.42     42.49 o 
  12  12   0      501.97      541.46     75.46 o 
   1  13   0       60.90       82.06     48.91 o 
   2  13   0       24.71       -5.46     42.74 o 
   3  13   0       86.89      116.53     44.77 o 
   4  13   0       50.31       77.14     37.19 o 
   5  13   0        1.46       -1.45     42.49 o 
   6  13   0       69.11       39.46     53.05 o 
   7  13   0      116.15      157.50     57.20 o 
   8  13   0       16.31       67.97     62.17 o 
   9  13   0       27.56      101.12     64.65 o 
   6   0   1      114.52      130.00      5.78 o 
   8   0   1      416.15      412.04     14.17 o 
  10   0   1      179.73      186.39     40.63 o 
  12   0   1      233.63      219.76     12.13 o 
  14   0   1      454.29      476.04     22.09 o 
  16   0   1      258.99      239.66     36.48 o 
  18   0   1      262.45      260.60     33.16 o 
  20   0   1       19.54        8.88     27.84 o 
  22   0   1        6.83       33.98     45.59 o 
  24   0   1       18.44       33.16     43.93 o 
   3   1   1      504.01      549.94      7.79 o 
   4   1   1     2305.24     2356.41     13.53 o 
   5   1   1       31.67       36.33      4.34 o 
   6   1   1     8885.78     9253.33     44.59 o 
   7   1   1      598.09      637.44     11.62 o 
   8   1   1      415.36      446.83     15.64 o 
   9   1   1      367.69      339.25     16.03 o 
  10   1   1     3533.15     3487.82     44.18 o 
  11   1   1      293.97      302.99     12.13 o 
  12   1   1     2967.32     2882.44     37.24 o 
  13   1   1      455.72      407.08     17.35 o 
  14   1   1     2696.23     2684.75     31.00 o 
  15   1   1       84.06      101.45     12.06 o 
  16   1   1     2309.08     2403.85     54.68 o 
  17   1   1      437.71      419.44     24.18 o 
  18   1   1      566.75      591.54     27.62 o 
  19   1   1       30.78       37.99     21.31 o 
  20   1   1      441.48      453.81     28.13 o 
  21   1   1       80.51       81.54     22.87 o 
  22   1   1       67.22       62.17     32.24 o 
  23   1   1        5.62       -3.02     30.15 o 
  24   1   1      191.72      224.28     39.02 o 
  25   1   1       26.69       51.69     35.76 o 
  26   1   1      216.83      202.28     63.00 o 
   1   2   1     8634.41     8940.02     77.25 o 
   2   2   1     2093.97     2197.94     13.71 o 
   3   2   1     2233.99     2266.54     14.53 o 
   4   2   1      476.84      493.41     11.24 o 
   5   2   1     2677.83     2735.85     19.25 o 
   6   2   1      961.60      996.67     12.28 o 
   7   2   1     2470.90     2502.36     23.11 o 
   8   2   1     1013.21     1036.89     14.98 o 
   9   2   1     5035.07     5309.87     51.09 o 
  10   2   1      585.49      593.44     13.67 o 
  11   2   1      325.22      296.07     13.25 o 
  12   2   1      174.23      143.24     10.91 o 
  13   2   1     1680.50     1678.15     25.08 o 
  14   2   1       83.33       87.16     11.40 o 
  15   2   1      598.91      564.04     17.97 o 
  16   2   1      208.97      220.35     13.84 o 
  17   2   1      496.26      492.86     24.95 o 
  18   2   1        5.72       -5.40     19.15 o 
  19   2   1      593.65      609.29     29.18 o 
  20   2   1       37.01       43.52     21.62 o 
  21   2   1      108.00      109.73     25.44 o 
  22   2   1      184.31      175.39     38.71 o 
  23   2   1      160.89      193.83     35.17 o 
  24   2   1       68.07      108.05     36.28 o 
  25   2   1       85.53       67.41     36.04 o 
  26   2   1       22.83       60.51     60.51 o 
   0   3   1     1290.49     1307.70     24.03 o 
   1   3   1     2400.64     2628.15     22.93 o 
   2   3   1     8998.49     9728.13    101.01 o 
   3   3   1     1656.82     1869.55     14.30 o 
   4   3   1     1444.52     1501.22     12.19 o 
   5   3   1     4409.86     4434.76     24.25 o 
   6   3   1    12549.70    12583.92     44.46 o 
   7   3   1    10051.68    10059.31     44.68 o 
   8   3   1     2252.36     2276.41     23.50 o 
   9   3   1     1338.09     1342.57     17.70 o 
  10   3   1     2626.52     2593.52     23.03 o 
  11   3   1      614.61      588.91     12.93 o 
  12   3   1     2591.64     2531.39     26.73 o 
  13   3   1     1537.84     1564.90     25.75 o 
  14   3   1     2102.08     2161.43     43.33 o 
  15   3   1      987.97      989.19     23.17 o 
  16   3   1     1194.77     1118.77     28.97 o 
  17   3   1        3.95        6.96     18.46 o 
  18   3   1     1125.29     1169.22     56.41 o 
  19   3   1      226.78      244.62     28.84 o 
  20   3   1      509.18      507.96     32.94 o 
  21   3   1      622.84      637.10     37.06 o 
  22   3   1      941.67      890.56     52.11 o 
  23   3   1      551.86      548.43     73.80 o 
  24   3   1      141.70       92.90     35.74 o 
  25   3   1       77.29       45.32     40.48 o 
  26   3   1      255.46      303.42     63.84 o 
   1   4   1    10245.61    10229.06     76.68 o 
   2   4   1     3702.75     4012.74     48.39 o 
   3   4   1     6442.16     6276.45     42.95 o 
   4   4   1     3903.47     4249.45     31.43 o 
   5   4   1     9714.05     9873.56     94.50 o 
   6   4   1      106.39      127.10      5.34 o 
   7   4   1     4475.31     4475.17     40.90 o 
   8   4   1      719.42      774.87     15.64 o 
   9   4   1     4871.33     4780.93     40.50 o 
  10   4   1      771.47      756.55     22.66 o 
  11   4   1     3766.85     3805.91     32.55 o 
  12   4   1      446.01      394.34     15.70 o 
  13   4   1     2275.17     2338.78     27.98 o 
  14   4   1      215.54      202.63     12.90 o 
  15   4   1     1893.57     1847.62     42.43 o 
  16   4   1       12.35       16.87     15.47 o 
  17   4   1     1425.39     1468.11     42.05 o 
  18   4   1      286.51      263.09     26.49 o 
  19   4   1      862.09      851.63     45.69 o 
  20   4   1      119.75      135.06     33.99 o 
  21   4   1     1193.79     1232.27     55.97 o 
  22   4   1       33.89       27.23     57.61 o 
  23   4   1      324.84      283.32     39.49 o 
  24   4   1      128.20      185.81     34.23 o 
  25   4   1      310.05      270.27     64.67 o 
   0   5   1     4950.96     5042.01     57.25 o 
   1   5   1     6746.39     6696.17     56.39 o 
   2   5   1     4662.98     4617.17     40.10 o 
   3   5   1     1390.13     1403.15     46.52 o 
   4   5   1     5451.38     5426.91     45.30 o 
   5   5   1     2335.52     2340.53     17.10 o 
   6   5   1     4303.11     4311.48     37.60 o 
   7   5   1     4685.91     4738.29     30.76 o 
   8   5   1     3845.22     3857.40     52.85 o 
   9   5   1     2809.34     2787.71     28.02 o 
  10   5   1     2812.11     2841.08     31.33 o 
  11   5   1      461.12      480.98     18.11 o 
  12   5   1     2607.79     2644.09     48.71 o 
  13   5   1      890.41      914.80     23.91 o 
  14   5   1     1943.23     2000.37     34.41 o 
  15   5   1      841.46      803.13     25.98 o 
  16   5   1     1866.85     1911.10     40.51 o 
  17   5   1      635.33      710.40     26.87 o 
  18   5   1      832.06      844.67     45.82 o 
  19   5   1      431.59      427.23     38.32 o 
  20   5   1      915.08      875.21     48.66 o 
  21   5   1      637.60      635.39     39.31 o 
  22   5   1      547.71      588.76     49.83 o 
  23   5   1      105.93      188.76     41.88 o 
   1   6   1     7340.75     7249.18     60.41 o 
   2   6   1      253.08      244.05      9.70 o 
   3   6   1     5768.55     5632.46     54.78 o 
   4   6   1      315.53      322.94      9.04 o 
   5   6   1     4880.08     4970.96     49.41 o 
   6   6   1       40.38       50.40      5.84 o 
   7   6   1     4349.31     4436.32     37.44 o 
   8   6   1      479.58      469.49     16.13 o 
   9   6   1     5072.85     5012.89     48.40 o 
  10   6   1      341.86      359.04     18.14 o 
  11   6   1     2692.21     2790.51     41.01 o 
  12   6   1       93.12       93.46     15.19 o 
  13   6   1     2395.37     2408.22     40.02 o 
  14   6   1       36.05       42.71     14.72 o 
  15   6   1     1540.47     1467.40     41.94 o 
  16   6   1       59.21       49.61     21.83 o 
  17   6   1     1209.49     1266.28     41.23 o 
  18   6   1       16.20       13.77     31.35 o 
  19   6   1     1470.42     1509.85     68.88 o 
  20   6   1        4.80       18.51     34.57 o 
  21   6   1      531.66      489.69     46.15 o 
  22   6   1        0.04        2.97     37.77 o 
  23   6   1      554.38      616.11     69.65 o 
   0   7   1     2743.95     2687.29     54.69 o 
   1   7   1      130.45      113.55      8.03 o 
   2   7   1     4339.38     4280.58     66.86 o 
   3   7   1      634.40      603.77     13.66 o 
   4   7   1     6629.86     6592.78    102.95 o 
   5   7   1     1565.73     1581.76     29.16 o 
   6   7   1     3759.80     3763.72     63.53 o 
   7   7   1     2005.10     1988.13     37.93 o 
   8   7   1     4069.93     3902.13     59.82 o 
   9   7   1      966.02     1003.64     33.52 o 
  10   7   1     2611.23     2606.83     41.77 o 
  11   7   1      726.94      741.16     35.92 o 
  12   7   1     2146.04     2227.10     40.24 o 
  13   7   1      256.07      208.92     19.05 o 
  14   7   1     2285.48     2272.48     51.86 o 
  15   7   1      171.91      149.80     24.09 o 
  16   7   1     1261.99     1319.52     44.74 o 
  17   7   1       64.22       59.28     24.05 o 
  18   7   1      792.85      807.10     94.97 o 
  19   7   1      254.64      312.69     66.32 o 
  20   7   1     1397.50     1508.57     68.79 o 
  21   7   1      159.23      152.66     38.36 o 
  22   7   1      302.91      425.31     68.81 o 
   1   8   1     3946.11     3990.53     39.68 o 
   2   8   1      140.98      118.63     13.44 o 
   3   8   1     2333.01     2286.84     39.23 o 
   4   8   1       17.83       10.90     14.24 o 
   5   8   1     3132.16     3062.57     58.10 o 
   6   8   1       48.44       32.68     14.69 o 
   7   8   1     2476.77     2582.91     71.83 o 
   8   8   1       12.99       10.45     17.99 o 
   9   8   1     1567.01     1591.67     41.38 o 
  10   8   1       97.08       76.43     21.22 o 
  11   8   1     2504.34     2539.66     44.69 o 
  12   8   1      181.60      162.17     19.49 o 
  13   8   1      867.78      893.71     37.90 o 
  14   8   1       37.21       40.95     22.72 o 
  15   8   1      865.99      835.59     39.12 o 
  16   8   1       22.66       52.13     34.99 o 
  17   8   1     1269.47     1364.80     47.80 o 
  18   8   1        8.53       42.14     33.75 o 
  19   8   1      215.01      243.15     43.27 o 
  20   8   1       73.01       85.52     37.83 o 
  21   8   1      744.18      714.88     79.62 o 
   0   9   1     1591.94     1610.20     51.96 o 
   1   9   1       45.03       45.85     13.40 o 
   2   9   1     3015.81     2953.12     41.37 o 
   3   9   1       13.37       17.96     13.76 o 
   4   9   1     1969.98     1928.65     34.99 o 
   5   9   1       85.44       75.52     16.19 o 
   6   9   1     3000.90     2997.59     64.09 o 
   7   9   1       78.29       90.23     17.21 o 
   8   9   1     1636.24     1594.69     42.01 o 
   9   9   1       35.52       42.25     20.09 o 
  10   9   1     2101.22     2084.85     49.61 o 
  11   9   1      106.64      102.48     19.39 o 
  12   9   1     1067.50     1113.86     41.36 o 
  13   9   1      112.58      120.14     25.86 o 
  14   9   1     1459.41     1446.57     47.72 o 
  15   9   1       22.60       37.25     26.01 o 
  16   9   1      399.70      428.36     54.45 o 
  17   9   1        7.46       14.19     26.83 o 
  18   9   1     1142.73     1133.54     60.80 o 
  19   9   1       45.04       25.12     38.67 o 
  20   9   1      227.95      250.36     57.20 o 
   1  10   1     1034.27      978.32     55.57 o 
   2  10   1       44.17       38.43     22.87 o 
   3  10   1     1368.77     1353.25     43.76 o 
   4  10   1        5.17       22.80     20.83 o 
   5  10   1      973.05      881.15     38.06 o 
   6  10   1        3.39       -4.89     23.47 o 
   7  10   1     1113.32     1085.98     41.01 o 
   8  10   1       45.59       47.28     24.45 o 
   9  10   1      521.12      518.78     34.71 o 
  10  10   1       26.49       34.29     25.32 o 
  11  10   1      955.45      972.64     35.12 o 
  12  10   1       11.36       18.81     20.54 o 
  13  10   1      466.64      476.61     29.91 o 
  14  10   1       48.01       57.61     23.36 o 
  15  10   1      733.18      749.07     41.49 o 
  16  10   1      142.05      115.82     31.86 o 
  17  10   1      143.67      141.28     41.25 o 
  18  10   1       27.26      111.07     58.02 o 
   0  11   1     4588.89     4367.89    138.13 o 
   1  11   1      514.96      476.10     69.66 o 
   2  11   1      509.78      474.27     45.14 o 
   3  11   1       56.22       49.82     33.27 o 
   4  11   1     1231.50     1204.14     77.60 o 
   5  11   1       12.95       13.62     24.76 o 
   6  11   1      284.24      286.38     28.71 o 
   7  11   1       38.58       49.59     25.73 o 
   8  11   1      563.40      554.91     36.85 o 
   9  11   1       26.71       22.89     25.17 o 
  10  11   1      455.37      423.94     34.21 o 
  11  11   1        3.33       44.93     28.07 o 
  12  11   1      977.83      982.70     46.08 o 
  13  11   1      154.65      175.21     31.68 o 
  14  11   1      391.81      446.44     51.30 o 
  15  11   1      187.61      220.79     48.50 o 
  16  11   1      994.98     1120.63     91.24 o 
   1  12   1      306.71      356.71     45.72 o 
   2  12   1       63.96       58.48     35.96 o 
   3  12   1      347.88      354.49     46.61 o 
   4  12   1       30.24       32.74     32.24 o 
   5  12   1      217.64      268.68     42.84 o 
   6  12   1        5.47        3.25     36.47 o 
   7  12   1      300.17      312.80     42.20 o 
   8  12   1        2.21        1.68     37.01 o 
   9  12   1      123.97      106.89     39.41 o 
  10  12   1        2.32        5.07     39.06 o 
  11  12   1      227.62      226.20     35.67 o 
  12  12   1        3.61       -0.97     34.59 o 
  13  12   1      171.32      294.29     76.27 o 
   0  13   1       29.56      -10.78     58.85 o 
   1  13   1      346.61      340.06     48.62 o 
   2  13   1      392.19      441.59     50.10 o 
   3  13   1      326.31      280.79     43.96 o 
   4  13   1       75.64       65.81     42.49 o 
   5  13   1      241.78      272.22     52.23 o 
   6  13   1      291.17      313.06     48.51 o 
   7  13   1      184.56      240.41     58.86 o 
   8  13   1       29.59       21.55     63.00 o 
   9  13   1      144.23      203.09     67.15 o 
   6   0   2    31719.29    30778.64    172.20 o 
   8   0   2    19338.96    18701.03    248.89 o 
  10   0   2    18346.88    17906.19     59.54 o 
  12   0   2    13799.71    14001.57    107.18 o 
  14   0   2    18737.35    19200.48    208.42 o 
  16   0   2     8153.11     8222.44    155.92 o 
  18   0   2     4153.28     4281.07    202.22 o 
  20   0   2     2921.39     2969.26    108.86 o 
  22   0   2     2405.54     2334.61    107.14 o 
  24   0   2     1265.10     1300.96     87.95 o 
  26   0   2     1437.61     1471.17     92.10 o 
   2   1   2       89.89      112.52      5.50 o 
   3   1   2    40195.39    40069.59    473.18 o 
   4   1   2      430.34      468.12     22.11 o 
   5   1   2    18768.99    18870.96    109.55 o 
   6   1   2      844.21      840.25     13.90 o 
   7   1   2    19931.34    19837.15     66.15 o 
   8   1   2      129.66      127.83      7.81 o 
   9   1   2    12216.66    11867.10    116.69 o 
  10   1   2      199.03      182.15      8.27 o 
  11   1   2    15456.68    15227.12    154.01 o 
  12   1   2      416.45      407.92     11.28 o 
  13   1   2     8547.81     8587.67     73.26 o 
  14   1   2      551.50      543.72     16.89 o 
  15   1   2     5348.18     5340.39     86.98 o 
  16   1   2      260.54      252.56     19.97 o 
  17   1   2     4861.25     4776.99     60.07 o 
  18   1   2      285.67      329.15     35.96 o 
  19   1   2     5105.55     5227.15     95.39 o 
  20   1   2      235.57      248.87     42.28 o 
  21   1   2     1744.61     1703.72     64.57 o 
  22   1   2      119.71      152.31     33.62 o 
  23   1   2     1711.43     1624.71    109.98 o 
  24   1   2       53.73       85.18     33.86 o 
  25   1   2     1392.48     1455.45     90.86 o 
  26   1   2      100.61      130.97     58.03 o 
   1   2   2     1210.64     1383.21     23.65 o 
   3   2   2     3541.23     3810.76     37.66 o 
   4   2   2    33390.31    33214.63    446.24 o 
   5   2   2     5456.56     5802.90     28.21 o 
   6   2   2    27643.94    27051.52    174.58 o 
   7   2   2     4577.73     4662.42     27.01 o 
   8   2   2    25548.39    25191.32     62.84 o 
   9   2   2     3975.81     3965.12     46.00 o 
  10   2   2    22279.01    22283.61     76.19 o 
  11   2   2     2752.27     2791.69     26.37 o 
  12   2   2    13436.44    13449.13     62.48 o 
  13   2   2     1928.88     1896.30     24.17 o 
  14   2   2     6573.32     6728.66     49.22 o 
  15   2   2      650.93      605.91     18.84 o 
  16   2   2     5684.57     5891.89     82.45 o 
  17   2   2      516.09      497.05     34.72 o 
  18   2   2     5390.28     5355.24     93.95 o 
  19   2   2      437.70      443.77     36.06 o 
  20   2   2     2541.78     2597.72    117.55 o 
  21   2   2      393.56      374.60     43.94 o 
  22   2   2     1698.81     1674.81     75.12 o 
  23   2   2      135.85      166.66     36.12 o 
  24   2   2     1301.28     1265.62     65.71 o 
  25   2   2      103.07      153.12     34.12 o 
   1   3   2     8530.73     8582.75     54.63 o 
   2   3   2     1453.93     1446.31     15.42 o 
   3   3   2    12214.39    12015.44     75.24 o 
   4   3   2       88.62       95.85      4.96 o 
   5   3   2     8508.70     8649.52     66.22 o 
   6   3   2     1134.75     1131.21     19.66 o 
   7   3   2     7211.78     7100.55     64.12 o 
   8   3   2      496.26      512.94     11.20 o 
   9   3   2     9299.70     9330.98     48.30 o 
  10   3   2      442.29      454.36     14.20 o 
  11   3   2     5399.10     5302.01     76.22 o 
  12   3   2      808.09      833.00     19.14 o 
  13   3   2     3938.46     3883.11     38.39 o 
  14   3   2      162.75      149.84     14.24 o 
  15   3   2     3850.24     3920.54     58.14 o 
  16   3   2        4.65       14.11     18.42 o 
  17   3   2     3511.30     3398.04     73.93 o 
  18   3   2       14.42       24.57     26.62 o 
  19   3   2     1849.59     1902.09     85.52 o 
  20   3   2       61.56       72.75     30.46 o 
  21   3   2     1468.89     1378.66     99.17 o 
  22   3   2       71.42       79.22     32.49 o 
  23   3   2      873.72      898.34     46.29 o 
  24   3   2       58.79       42.59     30.42 o 
  25   3   2      950.08      957.71     60.86 o 
   0   4   2    13003.58    12924.74     99.08 o 
   1   4   2     5379.47     5490.11     75.07 o 
   2   4   2    15997.24    15772.02    217.74 o 
   3   4   2    15019.25    14855.60     43.91 o 
   4   4   2    12722.54    12804.61     79.31 o 
   5   4   2    11029.99    11091.70     83.61 o 
   6   4   2    13152.17    12942.59     68.97 o 
   7   4   2     4735.51     4662.00     28.94 o 
   8   4   2     8717.46     8895.12     49.05 o 
   9   4   2     6600.63     6577.91     42.87 o 
  10   4   2     6375.32     6233.84     43.02 o 
  11   4   2     6350.82     6350.00     72.95 o 
  12   4   2     4446.99     4522.41     35.96 o 
  13   4   2     2194.92     2170.92     26.37 o 
  14   4   2     3989.63     3965.44     53.02 o 
  15   4   2     1045.89      990.88     38.30 o 
  16   4   2     2705.89     2744.09     50.13 o 
  17   4   2     1266.65     1292.15     48.97 o 
  18   4   2     2215.64     2216.96    125.41 o 
  19   4   2      652.40      632.13     42.44 o 
  20   4   2      947.47      882.56     53.39 o 
  21   4   2      228.41      241.04     30.39 o 
  22   4   2      650.88      621.34     60.05 o 
  23   4   2      222.17      286.09     33.43 o 
  24   4   2      973.10      930.01     48.86 o 
  25   4   2      317.86      353.18     64.67 o 
   1   5   2     4884.51     4865.16     43.91 o 
   2   5   2      111.67       96.17     10.17 o 
   3   5   2     4316.65     4382.98     31.76 o 
   4   5   2      680.54      700.38     17.78 o 
   5   5   2     3816.85     3914.35     50.66 o 
   6   5   2      376.94      359.36     13.84 o 
   7   5   2     2984.45     2982.00     23.88 o 
   8   5   2      198.96      188.54     12.14 o 
   9   5   2     3979.91     4003.42     48.12 o 
  10   5   2       46.65       50.36      6.24 o 
  11   5   2     2858.70     2864.64     53.87 o 
  12   5   2      365.00      399.75     15.76 o 
  13   5   2     1748.23     1745.03     30.87 o 
  14   5   2       34.76       33.28     12.14 o 
  15   5   2     1822.55     1760.99     42.16 o 
  16   5   2        5.38       13.52     17.96 o 
  17   5   2     1347.27     1325.96     53.31 o 
  18   5   2      142.48      154.76     35.96 o 
  19   5   2      889.37      705.27     47.80 o 
  20   5   2      105.75       93.56     33.86 o 
  21   5   2      624.77      542.18     48.94 o 
  22   5   2       23.86       28.21     35.65 o 
  23   5   2      671.93      660.46     55.11 o 
   0   6   2     2276.36     2335.19     29.96 o 
   1   6   2     4306.28     4419.29     46.57 o 
   2   6   2     3452.69     3488.30     31.72 o 
   3   6   2     3433.96     3373.21     33.36 o 
   4   6   2     3316.55     3325.21     24.65 o 
   5   6   2     2656.07     2599.47     31.19 o 
   6   6   2     2156.12     2130.03     63.82 o 
   7   6   2     2801.49     2814.63     34.72 o 
   8   6   2     1801.04     1765.16     42.56 o 
   9   6   2     2444.30     2446.37     55.19 o 
  10   6   2     1450.76     1458.85     33.01 o 
  11   6   2     2375.64     2355.22     32.09 o 
  12   6   2     1643.98     1620.13     34.93 o 
  13   6   2     2162.27     2232.45     42.08 o 
  14   6   2      821.11      737.70     55.59 o 
  15   6   2     1554.69     1555.52     42.71 o 
  16   6   2      609.73      615.96     37.00 o 
  17   6   2      837.53      771.42     47.92 o 
  18   6   2      451.54      390.07     39.03 o 
  19   6   2      475.94      517.87     47.65 o 
  20   6   2      374.46      364.30     69.65 o 
  21   6   2      215.23      225.71     43.01 o 
  22   6   2      222.60      227.90     46.42 o 
  23   6   2      176.35      211.39     56.37 o 
   1   7   2      478.81      496.78     19.16 o 
   2   7   2      420.39      421.91     13.11 o 
   3   7   2     1214.22     1257.14     17.51 o 
   4   7   2      113.65      123.61     12.30 o 
   5   7   2     1549.55     1505.05     49.02 o 
   6   7   2      246.01      223.47     13.58 o 
   7   7   2      295.13      283.18     15.12 o 
   8   7   2      104.57       92.15     13.11 o 
   9   7   2      428.62      425.91     24.66 o 
  10   7   2      273.80      226.99     15.10 o 
  11   7   2      307.90      294.44     19.44 o 
  12   7   2      330.35      297.63     19.98 o 
  13   7   2      622.16      600.00     30.20 o 
  14   7   2      316.62      309.17     26.37 o 
  15   7   2      238.76      220.35     25.31 o 
  16   7   2       48.45       39.06     23.39 o 
  17   7   2      404.96      427.00     40.49 o 
  18   7   2       13.23       20.00     33.86 o 
  19   7   2      164.96      190.21     38.63 o 
  20   7   2       30.99       77.02     33.57 o 
  21   7   2      166.35      203.67     73.78 o 
  22   7   2       63.91      -52.22     57.19 o 
   0   8   2      653.74      772.24     50.60 o 
   1   8   2      261.36      249.03     11.20 o 
   2   8   2     1798.21     1847.84     26.00 o 
   3   8   2      268.68      251.80     36.09 o 
   4   8   2      736.84      712.68     25.01 o 
   5   8   2      475.93      486.37     30.98 o 
   6   8   2     2800.11     2790.71     49.94 o 
   7   8   2      705.28      724.78     28.83 o 
   8   8   2     2509.92     2512.56     72.61 o 
   9   8   2      654.76      609.00     29.23 o 
  10   8   2     1629.92     1574.66     41.84 o 
  11   8   2      443.88      432.69     24.78 o 
  12   8   2      751.85      713.28     34.36 o 
  13   8   2      274.24      299.56     27.43 o 
  14   8   2      767.23      721.63     35.56 o 
  15   8   2      143.70      177.53     26.88 o 
  16   8   2      355.05      326.24     31.27 o 
  17   8   2      103.54       97.61     34.87 o 
  18   8   2      287.83      308.40     55.55 o 
  19   8   2       76.38       45.15     35.28 o 
  20   8   2      435.37      420.45     48.74 o 
  21   8   2      109.59       96.99     53.05 o 
   1   9   2       31.91       32.64     17.28 o 
   2   9   2       23.69       46.11     21.15 o 
   3   9   2       40.73       47.06     26.43 o 
   4   9   2       16.86        5.80     25.89 o 
   5   9   2       96.57       60.89     29.15 o 
   6   9   2       38.99       37.75     17.80 o 
   7   9   2       83.99       91.98     20.06 o 
   8   9   2       35.51       27.58     19.22 o 
   9   9   2       38.34       37.91     20.71 o 
  10   9   2       37.93       46.36     20.72 o 
  11   9   2       71.21      101.13     23.43 o 
  12   9   2      103.07       98.54     24.86 o 
  13   9   2      126.69      121.69     36.50 o 
  14   9   2       71.76      122.22     26.42 o 
  15   9   2      103.08       79.01     26.77 o 
  16   9   2       85.49      120.41     28.41 o 
  17   9   2       22.93       16.49     33.27 o 
  18   9   2       92.80       80.52     36.84 o 
  19   9   2       41.41        5.28     41.66 o 
   0  10   2     1578.92     1640.67     56.85 o 
   1  10   2       36.33       47.68     18.33 o 
   2  10   2     1220.11     1296.88     61.00 o 
   3  10   2       47.14       65.97     24.40 o 
   4  10   2     1273.27     1316.98     44.06 o 
   5  10   2       37.80       38.86     22.65 o 
   6  10   2      588.36      516.75     32.20 o 
   7  10   2       25.86       36.26     26.91 o 
   8  10   2      889.14      838.34     50.67 o 
   9  10   2       38.03       38.41     36.06 o 
  10  10   2      912.74      871.42     57.65 o 
  11  10   2       51.37       43.02     32.93 o 
  12  10   2     1071.44     1084.28     57.17 o 
  13  10   2       44.35       26.18     33.35 o 
  14  10   2      738.58      770.76     53.01 o 
  15  10   2       41.81       54.15     28.88 o 
  16  10   2      761.78      818.98     43.67 o 
  17  10   2       28.20       23.40     42.13 o 
   1  11   2      162.45      133.24     35.25 o 
   2  11   2       13.81       27.95     36.63 o 
   3  11   2       29.46       35.98     33.91 o 
   4  11   2       49.71       40.67     26.83 o 
   5  11   2      135.31      144.34     28.82 o 
   6  11   2       59.82       66.33     26.28 o 
   7  11   2       11.12        5.42     27.17 o 
   8  11   2       20.52       22.22     26.46 o 
   9  11   2       82.37      101.83     30.64 o 
  10  11   2       44.58       47.73     28.06 o 
  11  11   2       53.25       75.91     28.35 o 
  12  11   2       77.03       84.87     29.44 o 
  13  11   2       31.92       -3.55     29.14 o 
  14  11   2       91.08       63.00     43.37 o 
  15  11   2       32.89       30.59     45.54 o 
   0  12   2      483.21      451.08     63.02 o 
   1  12   2      453.83      413.06     45.69 o 
   2  12   2      591.37      630.93     52.42 o 
   3  12   2      690.19      630.19     60.13 o 
   4  12   2      380.18      408.89     46.85 o 
   5  12   2      478.95      492.61     66.33 o 
   6  12   2      443.01      377.16     46.98 o 
   7  12   2      262.35      315.41     69.64 o 
   8  12   2      326.08      345.42     60.11 o 
   9  12   2      359.61      375.19     37.92 o 
  10  12   2      445.59      508.37     41.82 o 
  11  12   2      430.92      490.89     41.99 o 
  12  12   2      340.48      414.37     41.47 o 
  13  12   2      204.15      290.15     77.93 o 
   1  13   2       18.73       29.49     34.84 o 
   2  13   2       92.10       71.28     39.43 o 
   3  13   2       65.61       78.96     41.32 o 
   4  13   2       11.16       23.16     39.65 o 
   5  13   2       66.46      103.52     41.76 o 
   6  13   2       16.60       23.92     61.75 o 
   7  13   2       33.96       50.56     53.88 o 
   2   0   3      130.81      159.28     16.59 o 
   4   0   3      713.41      766.28     13.98 o 
   6   0   3      100.02      124.45     11.68 o 
   8   0   3      530.41      505.28     29.87 o 
  10   0   3      362.59      408.86     29.03 o 
  12   0   3      611.16      548.68     33.18 o 
  14   0   3       53.06       49.59     19.83 o 
  16   0   3      360.19      320.89     42.29 o 
  18   0   3      205.85      188.19     38.14 o 
  20   0   3      108.57      134.29     46.42 o 
  22   0   3       33.30       80.40     52.22 o 
  24   0   3      118.48      138.44     36.21 o 
  26   0   3      118.73      129.32     62.17 o 
   1   1   3      342.88      377.01     16.29 o 
   2   1   3     9171.36     9779.42     67.03 o 
   3   1   3     3174.73     3362.77     43.29 o 
   4   1   3    20379.88    20824.53    239.74 o 
   5   1   3     1053.55     1066.04     17.95 o 
   6   1   3     7683.61     7735.17     53.75 o 
   7   1   3      790.20      766.37     12.85 o 
   8   1   3     3999.96     3930.61     74.80 o 
   9   1   3      131.03      119.31      9.36 o 
  10   1   3     9616.15     9579.30    124.31 o 
  11   1   3      718.09      708.37     13.32 o 
  12   1   3     2894.43     2903.32     37.16 o 
  13   1   3       40.21       36.15      5.75 o 
  14   1   3     1375.64     1303.82     47.85 o 
  15   1   3      181.86      194.99     26.08 o 
  16   1   3      516.75      458.79     33.43 o 
  17   1   3       57.67       52.68     23.69 o 
  18   1   3     1492.22     1501.36     53.68 o 
  19   1   3      212.37      218.35     32.44 o 
  20   1   3      199.53      193.92     31.05 o 
  21   1   3        9.00       13.76     27.84 o 
  22   1   3      459.99      469.05     41.77 o 
  23   1   3       95.70      125.42     27.59 o 
  24   1   3      216.01      248.82     29.20 o 
  25   1   3        0.36       25.40     32.63 o 
  26   1   3      402.50      346.57     68.82 o 
   1   2   3     1475.05     1531.91     14.88 o 
   2   2   3     3752.96     3837.84     24.91 o 
   3   2   3    14450.94    14433.95     46.88 o 
   4   2   3      367.15      353.51      7.95 o 
   5   2   3     6330.60     6482.01     34.99 o 
   6   2   3       43.62       63.72      9.25 o 
   7   2   3     1824.27     1808.84     27.13 o 
   8   2   3      117.48      111.56      8.99 o 
   9   2   3     5293.89     5376.60     63.01 o 
  10   2   3      207.08      195.38      9.97 o 
  11   2   3      728.37      772.19     16.12 o 
  12   2   3      502.36      490.81     15.51 o 
  13   2   3     5125.12     5319.51     56.10 o 
  14   2   3       30.65       19.83      9.37 o 
  15   2   3      427.46      407.67     23.93 o 
  16   2   3      245.93      274.25     30.77 o 
  17   2   3      588.48      533.77     39.81 o 
  18   2   3      237.97      241.23     31.62 o 
  19   2   3      289.12      251.81     33.87 o 
  20   2   3      124.97      151.80     33.03 o 
  21   2   3      500.34      526.92     35.58 o 
  22   2   3      201.78      235.21     31.57 o 
  23   2   3       54.82       40.05     25.83 o 
  24   2   3      111.00       82.75     29.78 o 
  25   2   3      531.45      629.06     43.61 o 
   0   3   3     8695.04     8693.23    130.65 o 
   1   3   3     2661.78     2650.07     35.24 o 
   2   3   3     2071.15     2148.35     18.42 o 
   3   3   3      417.46      394.70      8.83 o 
   4   3   3     7578.20     7371.67     90.83 o 
   5   3   3     2819.95     2745.64     27.29 o 
   6   3   3      101.01      106.52      5.56 o 
   7   3   3     4009.70     3980.30     38.81 o 
   8   3   3     9488.25     9450.65     47.62 o 
   9   3   3     3582.36     3558.92     37.24 o 
  10   3   3     1356.67     1403.09     22.15 o 
  11   3   3      809.55      786.32     22.04 o 
  12   3   3     4739.39     4855.93     52.67 o 
  13   3   3     1270.50     1257.56     31.22 o 
  14   3   3      175.59      148.45     12.41 o 
  15   3   3      397.94      390.46     16.36 o 
  16   3   3     2212.72     2194.94     49.38 o 
  17   3   3      600.67      578.23     32.87 o 
  18   3   3      243.42      244.13     26.94 o 
  19   3   3      234.76      254.08     28.43 o 
  20   3   3     1532.96     1585.97     72.95 o 
  21   3   3      710.58      709.26     46.01 o 
  22   3   3       31.49       39.19     27.90 o 
  23   3   3      210.79      196.51     33.90 o 
  24   3   3      692.05      800.27     46.00 o 
  25   3   3      199.93      256.20     42.79 o 
   1   4   3     4325.12     4248.06     32.45 o 
   2   4   3      146.07      158.67      9.45 o 
   3   4   3     5264.28     5245.26     37.92 o 
   4   4   3      166.45      175.80      6.49 o 
   5   4   3     3713.61     3728.66     42.33 o 
   6   4   3        4.78       13.50      5.83 o 
   7   4   3     4699.94     4537.74     40.30 o 
   8   4   3      212.69      241.18     10.36 o 
   9   4   3     2035.62     2037.54     23.84 o 
  10   4   3       52.38       53.77      8.26 o 
  11   4   3     2903.82     3014.07     64.53 o 
  12   4   3      184.34      168.89     14.28 o 
  13   4   3      938.89      969.99     29.10 o 
  14   4   3       25.39       28.38     12.00 o 
  15   4   3     2736.83     2860.95     55.18 o 
  16   4   3       50.95       58.96     20.07 o 
  17   4   3      365.57      321.76     25.97 o 
  18   4   3       23.83       34.94     22.48 o 
  19   4   3     1489.45     1565.71     49.15 o 
  20   4   3        4.17        1.62     25.86 o 
  21   4   3       71.50       52.47     28.80 o 
  22   4   3       40.95       60.17     27.35 o 
  23   4   3      878.73      973.91     47.05 o 
  24   4   3       14.13        7.11     38.94 o 
   0   5   3     8640.75     8364.20     48.74 o 
   1   5   3     6982.26     7387.25    139.54 o 
   2   5   3     5990.05     5977.83     94.30 o 
   3   5   3     2388.15     2257.35     35.66 o 
   4   5   3     5842.62     5845.46     47.39 o 
   5   5   3      436.50      382.39     18.42 o 
   6   5   3     4595.34     4554.83     41.56 o 
   7   5   3     1368.38     1292.62     24.39 o 
   8   5   3     5049.40     5068.64     31.15 o 
   9   5   3      397.73      406.31      8.82 o 
  10   5   3     3544.66     3619.66     61.98 o 
  11   5   3     2119.65     2186.56     33.32 o 
  12   5   3     3742.69     3812.38     71.90 o 
  13   5   3     2362.45     2405.27     39.02 o 
  14   5   3     1566.08     1630.12     46.25 o 
  15   5   3     3352.41     3503.29     56.09 o 
  16   5   3     1837.21     1895.42     97.56 o 
  17   5   3      952.04      882.45     47.15 o 
  18   5   3     1154.29     1105.25     53.38 o 
  19   5   3      663.36      632.01     50.17 o 
  20   5   3     1094.15     1131.58     58.94 o 
  21   5   3       75.31       93.12     31.64 o 
  22   5   3      589.54      576.17     54.32 o 
  23   5   3      159.83      213.10     42.68 o 
   1   6   3     4735.75     4730.07     70.48 o 
   2   6   3       75.88       78.87     15.85 o 
   3   6   3     5002.04     4953.32     52.27 o 
   4   6   3      555.97      545.94     18.44 o 
   5   6   3     7984.48     7779.86    129.24 o 
   6   6   3     1023.45     1046.61     37.37 o 
   7   6   3     3157.34     3139.24     37.90 o 
   8   6   3       85.22       83.12     12.69 o 
   9   6   3     3416.55     3442.88     42.47 o 
  10   6   3       72.18       57.67     10.54 o 
  11   6   3     1525.89     1494.36     36.86 o 
  12   6   3       16.07       20.76     14.31 o 
  13   6   3     4114.27     4272.85     77.96 o 
  14   6   3       12.93        2.13     15.74 o 
  15   6   3      866.27      829.09     33.81 o 
  16   6   3       46.10       61.85     29.59 o 
  17   6   3     2130.70     2209.25     69.86 o 
  18   6   3       10.10        5.41     29.67 o 
  19   6   3      193.74      189.15     36.29 o 
  20   6   3       45.31       46.24     58.85 o 
  21   6   3     1093.72     1095.54     78.81 o 
  22   6   3       19.93        7.35     36.63 o 
   0   7   3      801.11      811.93     15.05 o 
   1   7   3     2047.57     2010.93     27.91 o 
   2   7   3     9440.03     9525.34     92.68 o 
   3   7   3     2318.94     2351.05     33.59 o 
   4   7   3      240.73      225.27     10.28 o 
   5   7   3     1616.28     1596.68     26.98 o 
   6   7   3     5737.08     5688.93    113.55 o 
   7   7   3      482.77      444.62     18.00 o 
   8   7   3     1024.99      983.39     30.63 o 
   9   7   3     1485.74     1485.39     30.34 o 
  10   7   3     5936.31     6071.35     89.55 o 
  11   7   3     1071.72     1002.44     27.99 o 
  12   7   3      454.50      383.87     20.81 o 
  13   7   3      848.75      828.10     27.88 o 
  14   7   3     2785.88     2789.23     56.61 o 
  15   7   3      258.86      218.95     25.68 o 
  16   7   3      204.14      194.50     24.82 o 
  17   7   3      591.98      530.63     42.44 o 
  18   7   3     2316.42     2326.63     86.78 o 
  19   7   3       69.68       25.59     33.61 o 
  20   7   3      153.34      175.97     37.78 o 
  21   7   3      170.35      159.42     41.77 o 
  22   7   3      700.45      717.35     75.47 o 
   1   8   3     3631.21     3696.59     48.72 o 
   2   8   3       66.73       54.33     12.72 o 
   3   8   3     2786.89     2796.09     39.12 o 
   4   8   3       76.93       81.33     11.96 o 
   5   8   3     3513.25     3559.84     50.46 o 
   6   8   3       79.03       68.28     12.70 o 
   7   8   3     3025.03     3067.97     86.52 o 
   8   8   3       90.50       72.89     15.67 o 
   9   8   3     1296.58     1270.83     44.26 o 
  10   8   3       57.12       50.86     20.12 o 
  11   8   3     2791.72     2719.29     54.30 o 
  12   8   3       60.28       79.49     22.08 o 
  13   8   3      877.47      824.51     36.04 o 
  14   8   3        5.84       34.66     21.96 o 
  15   8   3     1430.65     1486.24     82.36 o 
  16   8   3      158.21      182.24     36.02 o 
  17   8   3      742.78      770.74     49.59 o 
  18   8   3       75.34       56.19     34.78 o 
  19   8   3      522.81      558.37     48.24 o 
  20   8   3      133.00      120.94     40.21 o 
  21   8   3      372.74      372.27     63.01 o 
   0   9   3     4884.82     4834.69    256.94 o 
   1   9   3       86.81      116.01     31.25 o 
   2   9   3      163.40      155.02     29.98 o 
   3   9   3       91.40       98.03     28.32 o 
   4   9   3     6707.44     6669.08    203.97 o 
   5   9   3      100.67       91.52     29.84 o 
   6   9   3      142.32      115.32     33.99 o 
   7   9   3      223.05      222.69     31.95 o 
   8   9   3     5226.47     5156.06    103.44 o 
   9   9   3       67.43       53.65     21.59 o 
  10   9   3      388.72      393.37     33.31 o 
  11   9   3       59.19       68.43     22.68 o 
  12   9   3     3143.57     3111.38     62.70 o 
  13   9   3       15.81        8.77     22.52 o 
  14   9   3      125.57       99.53     30.08 o 
  15   9   3      145.02      172.05     28.53 o 
  16   9   3     1486.74     1490.55     63.21 o 
  17   9   3       96.64       85.83     37.23 o 
  18   9   3       37.11       48.56     46.42 o 
  19   9   3      114.28       61.34     54.71 o 
   1  10   3      776.42      757.25     30.12 o 
   2  10   3       25.75       19.21     24.51 o 
   3  10   3     1830.39     1870.55     51.76 o 
   4  10   3        4.89       26.01     29.01 o 
   5  10   3      167.88      180.34     32.69 o 
   6  10   3        2.09       -6.37     28.65 o 
   7  10   3     1243.75     1067.11     75.09 o 
   8  10   3       42.24       33.49     33.67 o 
   9  10   3      797.92      822.12     51.02 o 
  10  10   3      122.98      107.02     35.70 o 
  11  10   3      489.89      439.01     43.38 o 
  12  10   3       10.98       13.47     35.37 o 
  13  10   3      436.94      469.34     48.62 o 
  14  10   3       96.34      100.87     39.26 o 
  15  10   3      618.48      594.43     81.27 o 
  16  10   3       53.66      107.76     63.83 o 
  17  10   3      215.50      271.91     64.66 o 
   0  11   3       53.31       77.92     47.25 o 
   1  11   3      134.32      120.97     28.01 o 
   2  11   3     1955.06     1848.17     85.93 o 
   3  11   3       38.96       76.98     27.27 o 
   4  11   3       98.05      152.34     27.94 o 
   5  11   3       65.74       60.17     28.45 o 
   6  11   3     1894.32     2027.39     57.90 o 
   7  11   3      209.76      242.97     33.27 o 
   8  11   3       20.94       10.78     29.31 o 
   9  11   3       50.93       73.88     28.16 o 
  10  11   3     1421.06     1465.39     53.01 o 
  11  11   3       42.44        7.45     30.08 o 
  12  11   3       83.47       81.59     30.79 o 
  13  11   3       38.20       51.76     31.89 o 
  14  11   3     1318.45     1460.46     55.16 o 
  15  11   3       77.59      106.75     45.12 o 
   1  12   3      209.13      208.71     40.95 o 
   2  12   3       25.57       -3.85     34.69 o 
   3  12   3      387.28      374.09     45.10 o 
   4  12   3       70.60       87.45     38.68 o 
   5  12   3      172.47      254.31     44.25 o 
   6  12   3       75.44       16.85     35.83 o 
   7  12   3      161.66      197.83     33.97 o 
   8  12   3        2.15       15.26     29.46 o 
   9  12   3      414.03      448.58     38.54 o 
  10  12   3       13.97        3.48     32.25 o 
  11  12   3       29.91        9.49     35.02 o 
  12  12   3        2.67      -36.34     36.34 o 
  13  12   3      343.37      230.48     63.84 o 
   0  13   3      172.10      201.44     67.98 o 
   1  13   3       92.27       96.82     43.86 o 
   2  13   3       13.59       -3.99     37.53 o 
   3  13   3      163.17       89.86     69.63 o 
   4  13   3      294.34      337.60     47.10 o 
   5  13   3      417.65      384.30     50.42 o 
   6  13   3       16.45       45.59     52.22 o 
   4   0   4     3996.24     3831.58     65.44 o 
   8   0   4     6264.64     6762.97     67.14 o 
  10   0   4    26565.16    25826.22    143.95 o 
  12   0   4     3960.52     3905.88     95.16 o 
  14   0   4    14242.48    14285.53    280.90 o 
  16   0   4     2133.51     1959.61     78.09 o 
  18   0   4     7728.09     7682.45    110.17 o 
  20   0   4      582.67      520.53     43.12 o 
  22   0   4     5227.25     5506.41    158.99 o 
  24   0   4      248.28      203.40     39.83 o 
   1   1   4    21444.18    21348.47    132.03 o 
   2   1   4       32.80       36.38      4.49 o 
   3   1   4    31834.64    30835.72    397.55 o 
   4   1   4     1235.05     1376.89     33.90 o 
   5   1   4     5202.37     5200.34    198.66 o 
   6   1   4     1354.44     1401.33     19.96 o 
   7   1   4    21851.78    21418.02     80.47 o 
   8   1   4       24.92       26.74      3.82 o 
   9   1   4    21025.58    20924.63    113.80 o 
  10   1   4       15.56       17.27      2.76 o 
  11   1   4     5165.60     5056.71     74.62 o 
  12   1   4       30.40       27.55      9.90 o 
  13   1   4     9275.76     9339.64    108.47 o 
  14   1   4       26.05       27.90     11.82 o 
  15   1   4     6931.51     6883.34     81.08 o 
  16   1   4      170.63      169.98     18.56 o 
  17   1   4     3169.21     3157.29    100.61 o 
  18   1   4      357.71      396.04     36.22 o 
  19   1   4     3831.82     3766.95     86.08 o 
  20   1   4      310.77      358.14     26.07 o 
  21   1   4     2305.90     2335.26     59.34 o 
  22   1   4      176.91      245.79     24.80 o 
  23   1   4     1056.41     1126.18     46.82 o 
  24   1   4      140.48      243.03     41.46 o 
  25   1   4     1507.06     1754.91     61.83 o 
  26   1   4       25.21      104.44     70.46 o 
   0   2   4    40304.91    38666.77    885.09 o 
   1   2   4     1044.18     1103.98     20.24 o 
   2   2   4    14149.47    13539.46    133.81 o 
   3   2   4     3518.72     3746.77     38.48 o 
   4   2   4    47542.00    46116.07    513.04 o 
   5   2   4     4652.41     4912.39     59.38 o 
   6   2   4     6866.82     6871.00     42.89 o 
   7   2   4     2674.59     2750.37     28.33 o 
   8   2   4    36810.63    36444.27    223.47 o 
   9   2   4     2555.95     2557.19     24.77 o 
  10   2   4     2460.60     2435.24     22.17 o 
  11   2   4      788.91      757.57     17.23 o 
  12   2   4    14525.90    14598.60    113.82 o 
  13   2   4      138.15      149.15      9.24 o 
  14   2   4     5683.14     5738.99     60.56 o 
  15   2   4      151.89      170.64     18.50 o 
  16   2   4     6639.98     6847.01     99.84 o 
  17   2   4      819.87      830.08     34.79 o 
  18   2   4     1184.05     1140.35     41.36 o 
  19   2   4      657.66      678.69     29.62 o 
  20   2   4     4080.53     4310.79    107.45 o 
  21   2   4      351.97      407.35     27.49 o 
  22   2   4      553.32      542.35     52.00 o 
  23   2   4      141.67      199.23     35.69 o 
  24   2   4     2816.56     3002.16    116.14 o 
  25   2   4      128.63      190.74     41.51 o 
   1   3   4    11280.90    11498.90    110.30 o 
   2   3   4      611.44      691.54     12.04 o 
   3   3   4     7463.61     7287.90     40.02 o 
   4   3   4     1844.93     2014.93     24.74 o 
   5   3   4    12485.38    12527.54     57.98 o 
   6   3   4      669.69      675.31     11.58 o 
   7   3   4     9432.03     9328.03     50.23 o 
   8   3   4      547.61      557.49     15.77 o 
   9   3   4     2965.80     2942.94     25.69 o 
  10   3   4      396.58      390.97     11.90 o 
  11   3   4     9047.48     9158.99     58.04 o 
  12   3   4       35.81       35.01      8.04 o 
  13   3   4     4273.76     4320.65     54.08 o 
  14   3   4       27.37       25.13      9.96 o 
  15   3   4     3699.94     3706.32     52.38 o 
  16   3   4       90.09       71.99     17.35 o 
  17   3   4     1822.35     1821.44     41.15 o 
  18   3   4      486.29      488.21     24.46 o 
  19   3   4     2096.44     2184.07     56.67 o 
  20   3   4      236.33      233.14     30.82 o 
  21   3   4     1190.74     1147.24     51.38 o 
  22   3   4       14.50       32.42     27.10 o 
  23   3   4     1921.52     1959.91     60.94 o 
  24   3   4        2.38       26.85     32.99 o 
  25   3   4      161.73      109.84     46.89 o 
   0   4   4     6834.45     6839.35     80.95 o 
   1   4   4     7846.06     7917.15    109.04 o 
   2   4   4    16883.88    16593.01    114.51 o 
   3   4   4    14485.08    14385.77     66.81 o 
   4   4   4     6003.93     5925.43     65.50 o 
   5   4   4     4258.19     4022.24     27.13 o 
   6   4   4    10506.64    10289.11     49.42 o 
   7   4   4     1282.22     1264.54     34.27 o 
   8   4   4     4879.84     4860.84     38.95 o 
   9   4   4     1675.65     1666.06     23.77 o 
  10   4   4     7552.40     7692.64     77.58 o 
  11   4   4     3609.12     3616.81     54.78 o 
  12   4   4     3002.59     2979.28     39.86 o 
  13   4   4      857.33      861.71     26.02 o 
  14   4   4     3924.51     4085.46     61.60 o 
  15   4   4     1095.33     1096.54     37.34 o 
  16   4   4     1340.27     1200.56     40.97 o 
  17   4   4     1543.38     1544.31     56.92 o 
  18   4   4     1808.24     1770.49     63.59 o 
  19   4   4      929.37      924.31     52.05 o 
  20   4   4     1123.37     1070.69     81.72 o 
  21   4   4       72.75       79.34     35.43 o 
  22   4   4     1099.04     1015.42     83.79 o 
  23   4   4      237.38      220.06     46.38 o 
  24   4   4      166.14      138.44     58.03 o 
   1   5   4     4560.90     4602.56     55.65 o 
   2   5   4      299.51      277.10      9.72 o 
   3   5   4     2535.14     2543.46     18.00 o 
   4   5   4       17.49       19.95      5.69 o 
   5   5   4     3866.71     3888.16     30.65 o 
   6   5   4       90.37       86.60     13.20 o 
   7   5   4     2981.66     3037.52     28.03 o 
   8   5   4      303.11      285.16     11.30 o 
   9   5   4     3021.91     3119.63     47.45 o 
  10   5   4       84.93       72.22      7.42 o 
  11   5   4     1216.10     1279.19     22.76 o 
  12   5   4       23.83       12.35     13.74 o 
  13   5   4     2922.88     2910.47     43.25 o 
  14   5   4       38.67       39.60     14.94 o 
  15   5   4      480.27      442.10     22.41 o 
  16   5   4       85.64       88.76     23.64 o 
  17   5   4     2090.51     1915.96     66.49 o 
  18   5   4       21.43       50.71     31.16 o 
  19   5   4      493.08      503.55     43.54 o 
  20   5   4        7.02      -11.92     31.91 o 
  21   5   4      581.50      669.21    101.58 o 
  22   5   4       16.07       39.56     35.87 o 
  23   5   4      205.70      216.72     71.71 o 
   0   6   4      239.28      205.63     35.65 o 
   1   6   4     7299.37     7338.26     58.93 o 
   2   6   4     6648.80     6823.61     54.23 o 
   3   6   4     5248.47     5170.29     59.14 o 
   4   6   4      677.58      644.73     16.94 o 
   5   6   4     1604.70     1644.48     18.77 o 
   6   6   4     2821.15     2750.16     54.62 o 
   7   6   4        2.22        5.45     11.73 o 
   8   6   4     1556.71     1549.20     35.52 o 
   9   6   4      185.86      183.26     15.72 o 
  10   6   4     1714.31     1770.46     41.35 o 
  11   6   4     1179.12     1064.59     27.87 o 
  12   6   4      278.73      252.89     18.97 o 
  13   6   4     2497.87     2548.93     42.63 o 
  14   6   4     2202.76     2131.53     44.96 o 
  15   6   4     1549.39     1662.13     37.72 o 
  16   6   4      139.30      172.66     32.26 o 
  17   6   4     1018.95      934.57     50.91 o 
  18   6   4      971.19      973.82     95.40 o 
  19   6   4      218.53      214.77     37.05 o 
  20   6   4      176.64      156.77     36.46 o 
  21   6   4      110.75      111.57     36.35 o 
  22   6   4      263.06      277.51     44.77 o 
   1   7   4      946.30      971.83     42.28 o 
   2   7   4      224.41      212.55     19.03 o 
   3   7   4      318.99      353.73     21.42 o 
   4   7   4       24.66       28.71      9.23 o 
   5   7   4      470.91      465.05     20.71 o 
   6   7   4       11.27       22.01     13.76 o 
   7   7   4      616.66      596.89     21.00 o 
   8   7   4       11.60       22.22     13.12 o 
   9   7   4      545.33      504.21     32.20 o 
  10   7   4      190.41      183.08     17.04 o 
  11   7   4      449.67      476.23     22.15 o 
  12   7   4       64.09       65.11     16.39 o 
  13   7   4      114.67      111.53     17.39 o 
  14   7   4       47.74       42.69     17.82 o 
  15   7   4      589.56      567.94     26.81 o 
  16   7   4       48.54       54.14     31.75 o 
  17   7   4       73.46       19.89     28.90 o 
  18   7   4       50.19       23.62     30.48 o 
  19   7   4      236.67      280.97     39.90 o 
  20   7   4       16.04       60.33     34.34 o 
  21   7   4       80.88      113.01     40.20 o 
   0   8   4     4333.47     4119.33    111.58 o 
   1   8   4      709.50      725.67     39.51 o 
   2   8   4      753.90      724.74     23.62 o 
   3   8   4      625.77      650.30     29.64 o 
   4   8   4     1449.64     1495.01     27.38 o 
   5   8   4      304.56      307.45     20.18 o 
   6   8   4      625.58      590.74     20.74 o 
   7   8   4      344.64      348.22     18.01 o 
   8   8   4     2363.88     2297.15     37.92 o 
   9   8   4      343.92      335.26     19.86 o 
  10   8   4      296.91      312.99     19.89 o 
  11   8   4      168.78      171.22     22.27 o 
  12   8   4      941.01      844.62     35.87 o 
  13   8   4        8.50        1.19     21.74 o 
  14   8   4      133.98      139.56     26.20 o 
  15   8   4      126.33      119.35     24.72 o 
  16   8   4      600.50      559.80     45.41 o 
  17   8   4      204.10      133.19     35.43 o 
  18   8   4       87.12       58.57     33.94 o 
  19   8   4      125.26      113.82     38.39 o 
  20   8   4      426.45      321.71     61.36 o 
   1   9   4      257.06      254.24     31.59 o 
   2   9   4       19.68       14.03     27.84 o 
   3   9   4     1174.65     1057.93     49.25 o 
   4   9   4       89.47       99.82     30.46 o 
   5   9   4      135.43      116.89     32.83 o 
   6   9   4       91.75       56.43     27.84 o 
   7   9   4      187.82      163.60     47.25 o 
   8   9   4       58.33       71.78     31.03 o 
   9   9   4      124.74      118.33     33.70 o 
  10   9   4        4.57        9.99     20.52 o 
  11   9   4      802.43      723.91     34.42 o 
  12   9   4        2.26        8.95     23.36 o 
  13   9   4      595.80      518.21     34.12 o 
  14   9   4        6.17      -24.02     24.02 o 
  15   9   4       73.87       87.10     26.23 o 
  16   9   4      109.21       85.99     34.34 o 
  17   9   4      112.64       74.33     36.83 o 
  18   9   4       82.72       69.48     38.71 o 
  19   9   4       28.44       27.35     59.68 o 
   0  10   4      718.85      725.67     45.22 o 
   1  10   4        7.11        4.71     23.09 o 
   2  10   4      989.81      997.49     49.82 o 
   3  10   4       13.32       62.38     31.03 o 
   4  10   4     1447.28     1630.92     62.45 o 
   5  10   4       15.56       29.31     32.22 o 
   6  10   4      885.34      812.32     51.91 o 
   7  10   4       16.17       70.04     35.17 o 
   8  10   4      672.16      566.50     44.72 o 
   9  10   4       46.82       22.54     34.87 o 
  10  10   4      470.65      485.42     43.09 o 
  11  10   4      134.92      138.38     39.41 o 
  12  10   4      387.67      438.62     79.18 o 
  13  10   4       63.30       60.80     37.50 o 
  14  10   4      235.11      234.18     42.13 o 
  15  10   4        5.78       12.43     56.36 o 
  16  10   4      344.27      451.85     73.79 o 
   1  11   4       11.91       -9.17     25.25 o 
   2  11   4       13.11       18.65     25.00 o 
   3  11   4      206.21      227.73     31.74 o 
   4  11   4        4.87       30.49     27.06 o 
   5  11   4       62.25       99.43     27.93 o 
   6  11   4       44.26       35.35     34.57 o 
   7  11   4       53.56       38.34     35.43 o 
   8  11   4       19.23        2.43     37.46 o 
   9  11   4       69.69       76.80     40.07 o 
  10  11   4       42.88        4.74     34.52 o 
  11  11   4       11.71       43.08     38.89 o 
  12  11   4       35.86        9.43     36.87 o 
  13  11   4       44.49       26.20     40.92 o 
  14  11   4       28.32      113.77     46.01 o 
   0  12   4       44.22       38.13     49.73 o 
   1  12   4       69.41       94.81     36.35 o 
   2  12   4      401.69      385.06     48.93 o 
   3  12   4      347.45      347.51     43.60 o 
   4  12   4      204.91      200.19     41.31 o 
   5  12   4      562.35      629.20     49.60 o 
   6  12   4      753.12      784.27     44.81 o 
   7  12   4      470.25      415.66     38.11 o 
   8  12   4      231.22      215.65     35.41 o 
   9  12   4      307.19      318.38     37.37 o 
  10  12   4      444.24      521.04     40.16 o 
  11  12   4      195.06      183.86     37.42 o 
  12  12   4       42.96       51.66     37.96 o 
   1  13   4       62.51       68.11     43.08 o 
   2  13   4       19.78       -1.34     41.54 o 
   3  13   4       34.37       15.13     41.31 o 
   4  13   4       59.81       47.25     59.68 o 
   2   0   5        7.97       21.12     10.14 o 
   4   0   5      123.04      149.66      9.38 o 
   6   0   5        7.96       12.55      5.82 o 
   8   0   5      106.75       94.92     14.28 o 
  10   0   5       88.44      119.16     16.29 o 
  12   0   5      162.31      147.11     15.47 o 
  14   0   5        2.69        0.08     15.86 o 
  16   0   5      195.37      208.22     22.15 o 
  18   0   5      303.80      349.32     34.58 o 
  20   0   5      318.87      373.31     38.59 o 
  22   0   5      244.99      269.08     41.04 o 
  24   0   5      319.87      382.47     97.83 o 
   0   1   5     2228.96     2478.03     32.33 o 
   1   1   5      137.87      124.56      7.72 o 
   2   1   5     6227.06     6187.73     67.52 o 
   3   1   5     1131.40     1148.53     18.84 o 
   4   1   5     9476.25     9466.70     52.95 o 
   5   1   5     1270.25     1275.89     31.03 o 
   6   1   5     7041.17     7294.43     87.63 o 
   7   1   5      763.25      760.02     19.18 o 
   8   1   5      596.72      594.06     11.92 o 
   9   1   5      274.30      265.89      6.60 o 
  10   1   5     4041.84     3971.89     71.71 o 
  11   1   5      156.77      153.28     11.36 o 
  12   1   5     1502.05     1456.94     24.11 o 
  13   1   5       72.70       70.72     11.14 o 
  14   1   5      519.55      525.21     17.50 o 
  15   1   5      209.29      190.45     14.64 o 
  16   1   5      547.19      520.94     19.75 o 
  17   1   5      502.38      498.46     22.70 o 
  18   1   5     1409.46     1478.17     37.68 o 
  19   1   5      252.95      258.56     23.05 o 
  20   1   5      605.62      649.37     48.25 o 
  21   1   5       85.91      119.71     22.84 o 
  22   1   5      971.67      983.01     63.22 o 
  23   1   5      109.74      135.57     31.64 o 
  24   1   5      498.49      550.58     52.96 o 
  25   1   5       26.42      100.14     43.08 o 
   1   2   5     3443.03     3555.46     33.47 o 
   2   2   5     2653.74     2872.46     58.56 o 
   3   2   5     4412.05     4679.29     52.54 o 
   4   2   5     1953.90     2100.56     14.49 o 
   5   2   5     2213.40     2415.42     22.05 o 
   6   2   5     1197.90     1313.57     26.93 o 
   7   2   5      752.88      749.47     15.78 o 
   8   2   5      541.86      544.08     14.34 o 
   9   2   5     2450.47     2458.45     34.10 o 
  10   2   5      135.60      114.59      8.28 o 
  11   2   5     1711.39     1687.05     27.52 o 
  12   2   5      285.34      262.19      9.66 o 
  13   2   5      841.42      831.20     20.03 o 
  14   2   5       38.56       45.62     11.56 o 
  15   2   5      423.43      368.38     16.69 o 
  16   2   5      499.85      487.93     22.98 o 
  17   2   5      464.34      463.06     21.69 o 
  18   2   5      834.18      864.82     27.93 o 
  19   2   5      308.31      304.85     23.45 o 
  20   2   5      196.54      179.22     29.74 o 
  21   2   5      178.11      198.71     30.03 o 
  22   2   5      200.09      244.58     37.71 o 
  23   2   5      131.57      143.68     30.81 o 
  24   2   5       93.61      116.33     33.29 o 
  25   2   5      308.20      315.87     60.52 o 
   0   3   5     7166.56     7125.57    111.72 o 
   1   3   5     7535.59     7489.02     66.34 o 
   2   3   5     4550.71     4502.42     78.41 o 
   3   3   5     3613.28     3470.36     28.41 o 
   4   3   5     5508.39     5446.14     41.91 o 
   5   3   5     4014.09     4091.67     26.80 o 
   6   3   5     4191.74     4225.40     29.73 o 
   7   3   5     5232.97     5414.14     35.89 o 
   8   3   5     4384.72     4427.41     36.00 o 
   9   3   5     3928.98     4041.76     33.69 o 
  10   3   5     2937.86     2920.97     27.59 o 
  11   3   5      981.35      990.59     18.06 o 
  12   3   5     1752.56     1781.92     34.23 o 
  13   3   5      370.17      381.89     16.14 o 
  14   3   5     1043.50     1055.37     41.89 o 
  15   3   5      404.65      430.52     36.43 o 
  16   3   5     1157.33     1219.47     31.98 o 
  17   3   5     1008.89     1013.28     34.11 o 
  18   3   5      603.29      605.58     29.79 o 
  19   3   5      628.36      603.55     44.91 o 
  20   3   5      642.15      657.00     37.59 o 
  21   3   5      505.12      586.66     38.60 o 
  22   3   5      367.63      408.92     42.80 o 
  23   3   5      244.19      309.18     44.82 o 
  24   3   5      599.70      640.97     51.24 o 
   1   4   5     7275.81     7204.47     94.77 o 
   2   4   5      305.60      308.57     15.81 o 
   3   4   5     6180.03     6022.59     38.91 o 
   4   4   5      485.97      545.34     12.14 o 
   5   4   5     4559.45     4557.63     31.64 o 
   6   4   5       52.45       51.71      8.12 o 
   7   4   5     4777.47     4801.21     45.30 o 
   8   4   5      187.20      184.93     10.17 o 
   9   4   5     3897.74     3941.50     28.14 o 
  10   4   5       19.41       19.21      7.10 o 
  11   4   5     3229.34     3357.45     40.86 o 
  12   4   5      319.43      308.39     13.63 o 
  13   4   5     1747.00     1684.67     32.48 o 
  14   4   5        6.01        0.98     12.80 o 
  15   4   5     1873.00     1848.96     47.44 o 
  16   4   5       26.70       29.37     20.41 o 
  17   4   5     1061.83     1121.67     42.08 o 
  18   4   5      106.53       93.70     24.63 o 
  19   4   5     1059.39     1094.20    180.03 o 
  20   4   5      101.50       89.62     34.87 o 
  21   4   5      413.53      409.27     44.55 o 
  22   4   5       29.84       58.68     37.77 o 
  23   4   5      602.62      724.87     92.88 o 
  24   4   5        7.43       19.06     67.14 o 
   0   5   5     3223.63     3239.35     35.78 o 
   1   5   5    13255.80    13471.58     53.97 o 
   2   5   5     3386.47     3348.15     42.55 o 
   3   5   5     8875.02     9068.56     73.72 o 
   4   5   5     3578.77     3453.90     30.70 o 
   5   5   5     2473.05     2561.11     36.19 o 
   6   5   5     3443.39     3407.88     38.14 o 
   7   5   5      271.12      280.30     11.72 o 
   8   5   5     2585.36     2620.99     32.91 o 
   9   5   5      265.14      285.03      9.55 o 
  10   5   5     2076.78     2092.03     45.47 o 
  11   5   5     1332.78     1366.24     28.48 o 
  12   5   5     1874.80     1928.04     36.15 o 
  13   5   5     2572.54     2583.20     65.49 o 
  14   5   5     1450.37     1483.55     33.72 o 
  15   5   5     2686.13     2776.67     56.62 o 
  16   5   5     1383.69     1350.00     43.46 o 
  17   5   5     1010.76     1010.56     41.90 o 
  18   5   5      731.97      738.61     49.25 o 
  19   5   5      331.05      328.73     40.25 o 
  20   5   5      597.26      579.00     47.99 o 
  21   5   5       93.57      116.22     33.39 o 
  22   5   5      473.71      467.84     47.20 o 
  23   5   5      156.35      127.47     40.58 o 
   1   6   5     5649.52     5676.44     85.59 o 
   2   6   5      519.32      527.42     17.50 o 
   3   6   5     4012.52     4041.82     64.97 o 
   4   6   5        7.57       14.69      9.95 o 
   5   6   5     4016.51     4019.04     46.52 o 
   6   6   5      173.07      150.96     15.94 o 
   7   6   5     3463.36     3434.57     42.71 o 
   8   6   5      447.03      417.94     20.35 o 
   9   6   5     3542.66     3604.87     45.87 o 
  10   6   5      679.93      670.03     23.92 o 
  11   6   5     2535.13     2521.71     41.35 o 
  12   6   5      159.08      135.41     17.74 o 
  13   6   5     2107.25     2082.68     40.13 o 
  14   6   5       75.81       73.85     20.24 o 
  15   6   5     1034.55     1013.46     39.46 o 
  16   6   5      180.32      155.66     25.02 o 
  17   6   5     1503.15     1460.52     47.84 o 
  18   6   5        5.66        5.40     30.86 o 
  19   6   5      736.29      792.56     73.40 o 
  20   6   5        2.26       14.92     35.17 o 
  21   6   5      664.03      759.01     55.70 o 
  22   6   5       28.48       20.09     42.93 o 
   0   7   5     2048.27     2100.29     83.08 o 
   1   7   5     1967.44     1956.78     82.66 o 
   2   7   5     6165.61     6251.37     93.30 o 
   3   7   5     1617.70     1756.89     33.50 o 
   4   7   5     3814.63     3881.84     55.04 o 
   5   7   5      446.32      417.68     16.33 o 
   6   7   5     3437.41     3493.58     89.34 o 
   7   7   5       33.42       49.62     13.55 o 
   8   7   5     2025.60     1992.38     35.64 o 
   9   7   5      458.10      452.23     27.81 o 
  10   7   5     2319.37     2287.30     40.24 o 
  11   7   5      854.35      777.39     27.07 o 
  12   7   5     2030.43     1991.67     71.35 o 
  13   7   5      501.24      494.64     24.79 o 
  14   7   5     2208.08     2257.45     44.21 o 
  15   7   5      421.61      385.34     28.93 o 
  16   7   5      899.51      926.36     39.63 o 
  17   7   5      622.88      572.61     48.06 o 
  18   7   5     1201.82     1275.81     73.84 o 
  19   7   5      223.12      240.94     40.71 o 
  20   7   5      555.15      652.72     53.38 o 
  21   7   5      130.16      142.58     55.54 o 
   1   8   5     2619.78     2567.95     66.70 o 
   2   8   5      184.66      163.46     17.53 o 
   3   8   5     1922.27     1943.10     48.48 o 
   4   8   5      136.01      131.80     22.84 o 
   5   8   5     2938.96     2930.17     90.09 o 
   6   8   5       28.32       29.95     12.94 o 
   7   8   5     1541.88     1496.13     31.65 o 
   8   8   5       27.07       11.40     13.85 o 
   9   8   5     1303.89     1271.08     31.65 o 
  10   8   5       39.23       36.87     16.10 o 
  11   8   5     1858.41     1824.77     43.14 o 
  12   8   5        6.95       13.14     17.16 o 
  13   8   5      823.21      820.24     36.80 o 
  14   8   5        5.29        2.86     22.84 o 
  15   8   5      880.97      922.33     50.31 o 
  16   8   5      133.58       92.88     65.49 o 
  17   8   5      621.19      674.48     49.34 o 
  18   8   5      202.48      257.00     40.40 o 
  19   8   5      357.69      336.43     45.41 o 
  20   8   5       83.22      119.36     61.34 o 
   0   9   5     3297.12     3263.55    110.59 o 
   1   9   5       67.16       68.39     29.31 o 
   2   9   5     1279.54     1388.39     78.84 o 
   3   9   5       94.77      129.65     31.65 o 
   4   9   5     2632.88     2823.45    106.36 o 
   5   9   5       47.45       45.97     31.05 o 
   6   9   5     1178.02     1104.67     70.94 o 
   7   9   5       70.77       53.88     32.24 o 
   8   9   5     2358.64     2129.48     67.86 o 
   9   9   5        0.99       11.46     27.80 o 
  10   9   5     1655.13     1653.85     63.69 o 
  11   9   5       30.91       29.03     29.82 o 
  12   9   5     1232.63     1185.18    104.96 o 
  13   9   5       31.35       54.49     33.27 o 
  14   9   5      619.51      580.55     34.97 o 
  15   9   5       40.31       18.21     33.06 o 
  16   9   5      932.89      915.28     55.00 o 
  17   9   5       53.04       55.43     39.17 o 
  18   9   5      687.21      629.44     67.17 o 
   1  10   5      796.32      825.95     49.50 o 
   2  10   5       20.14       34.25     30.18 o 
   3  10   5     1792.29     1668.88     61.60 o 
   4  10   5        0.94       18.64     30.15 o 
   5  10   5      602.28      503.65     48.51 o 
   6  10   5       14.50      -11.67     30.21 o 
   7  10   5     1135.51     1088.71    101.22 o 
   8  10   5       64.38       65.48     33.41 o 
   9  10   5      888.16      834.71     69.26 o 
  10  10   5       65.61       79.49     37.99 o 
  11  10   5      960.65      969.23     58.93 o 
  12  10   5       33.04       38.06     35.46 o 
  13  10   5      721.70      664.41     50.07 o 
  14  10   5       47.58       52.81     39.74 o 
  15  10   5      366.16      446.06     75.45 o 
  16  10   5       82.91       43.93     58.85 o 
   0  11   5      899.44      903.32     73.00 o 
   1  11   5      153.66      166.72     31.44 o 
   2  11   5     1330.22     1401.56     50.91 o 
   3  11   5      116.10       93.67     38.10 o 
   4  11   5     1227.00     1296.57    118.65 o 
   5  11   5      220.81      240.06     38.10 o 
   6  11   5     1530.98     1483.02     65.78 o 
   7  11   5      310.28      319.44     48.50 o 
   8  11   5      606.22      558.12     69.24 o 
   9  11   5      110.52      137.88     39.81 o 
  10  11   5      611.69      640.33     51.94 o 
  11  11   5      103.79       92.58     38.82 o 
  12  11   5      387.11      421.20     49.23 o 
  13  11   5      135.92      151.96     53.88 o 
  14  11   5      404.52      369.79     77.94 o 
   1  12   5      222.84      238.14     43.99 o 
   2  12   5        4.02        9.60     38.39 o 
   3  12   5      213.68      262.16     44.54 o 
   4  12   5       64.22       81.11     33.60 o 
   5  12   5      291.74      303.57     36.02 o 
   6  12   5      136.70      204.70     33.60 o 
   7  12   5      122.19      154.03     34.81 o 
   8  12   5        6.40      -16.68     33.53 o 
   9  12   5      333.61      300.81     46.14 o 
  10  12   5        9.40       22.31     43.26 o 
  11  12   5      120.57      134.18     50.64 o 
   2   0   6    29966.46    30490.84    144.02 o 
   6   0   6    16740.88    16771.82    148.61 o 
   8   0   6    31827.13    30336.48    282.61 o 
  10   0   6    11087.48    11321.20    133.23 o 
  12   0   6    19066.93    19471.64    213.15 o 
  14   0   6     2920.46     3085.46     53.29 o 
  16   0   6    10909.73    11287.32    126.36 o 
  18   0   6     2291.23     2253.99     54.00 o 
  20   0   6     4276.65     4639.31     95.53 o 
  22   0   6     1267.31     1245.72     65.55 o 
  24   0   6     1539.07     1486.25    106.22 o 
   1   1   6     8832.82     8408.17     82.18 o 
   2   1   6      149.11      151.44     10.84 o 
   3   1   6    15285.38    15061.73     87.58 o 
   4   1   6      633.92      645.35     15.07 o 
   5   1   6    22862.54    22655.84     95.05 o 
   6   1   6      804.62      829.80     16.02 o 
   7   1   6     8082.07     7977.23     73.24 o 
   8   1   6       82.46       79.04      4.10 o 
   9   1   6     4917.94     4741.60     53.43 o 
  10   1   6        2.29        2.93      2.90 o 
  11   1   6    11802.06    11876.81     77.53 o 
  12   1   6      122.66      122.54     11.76 o 
  13   1   6     6137.25     6264.75     74.43 o 
  14   1   6      116.75      102.39     13.23 o 
  15   1   6     4295.72     4407.45     55.26 o 
  16   1   6      152.03      151.37     15.39 o 
  17   1   6     3393.56     3417.91     47.10 o 
  18   1   6      203.96      209.35     20.59 o 
  19   1   6     2293.80     2372.36     54.93 o 
  20   1   6      212.23      250.91     24.44 o 
  21   1   6     1432.69     1557.16     43.74 o 
  22   1   6      117.55      150.59     29.10 o 
  23   1   6     1662.53     1823.33     60.58 o 
  24   1   6       64.55       53.32     33.33 o 
  25   1   6      800.56      860.05     77.96 o 
   0   2   6    18979.17    19286.70    120.41 o 
   1   2   6     1064.50      979.64     20.41 o 
   2   2   6    21299.35    20226.56    485.37 o 
   3   2   6     1929.60     1873.87     20.84 o 
   4   2   6    11396.19    11629.93    108.01 o 
   5   2   6     2362.79     2384.42     24.06 o 
   6   2   6    23582.79    23198.72    173.71 o 
   7   2   6     2924.19     2955.92     32.93 o 
   8   2   6     6928.33     7136.90     63.40 o 
   9   2   6     1733.05     1702.06     26.31 o 
  10   2   6    22472.17    22585.13     80.33 o 
  11   2   6      964.90      968.69     22.84 o 
  12   2   6     3941.45     3990.84     46.79 o 
  13   2   6      148.70      139.10     13.92 o 
  14   2   6     5920.96     6114.34     56.80 o 
  15   2   6      253.78      283.21     16.28 o 
  16   2   6     2191.80     2232.75     35.09 o 
  17   2   6      417.88      426.49     26.89 o 
  18   2   6     4671.18     4838.21    106.28 o 
  19   2   6      445.48      413.29     28.32 o 
  20   2   6     1527.08     1563.66     55.37 o 
  21   2   6      221.75      198.57     37.62 o 
  22   2   6     2071.46     2189.30     63.43 o 
  23   2   6      134.34      158.48     36.18 o 
  24   2   6      536.73      658.55     89.14 o 
  25   2   6       57.38       94.50     70.46 o 
   1   3   6    12578.92    12164.10     80.08 o 
   2   3   6      232.21      240.98     18.46 o 
   3   3   6    10252.19    10208.03    101.06 o 
   4   3   6       78.94       81.15      6.67 o 
   5   3   6     9950.40     9600.61     51.57 o 
   6   3   6      185.32      179.20     10.23 o 
   7   3   6     7232.79     7248.57     63.60 o 
   8   3   6      126.79      127.93      9.61 o 
   9   3   6    11385.48    11286.13     75.70 o 
  10   3   6       68.98       57.81      8.77 o 
  11   3   6     4307.01     4359.87     44.08 o 
  12   3   6      380.25      376.41     14.22 o 
  13   3   6     4271.90     4409.43     57.27 o 
  14   3   6       33.09       32.38     12.10 o 
  15   3   6     3004.97     2896.43     48.71 o 
  16   3   6       12.98       20.50     19.59 o 
  17   3   6     4102.42     4170.84     72.32 o 
  18   3   6      142.27      155.20     27.45 o 
  19   3   6     1271.72     1305.61     47.68 o 
  20   3   6       83.87       76.83     30.86 o 
  21   3   6     1583.60     1650.04     68.04 o 
  22   3   6       70.38       63.13     43.93 o 
  23   3   6      534.75      505.11     51.41 o 
  24   3   6       17.51       19.06     61.34 o 
   0   4   6     7803.79     8003.53    133.34 o 
   1   4   6     2356.30     2357.31     35.31 o 
   2   4   6     5893.69     5929.38     78.44 o 
   3   4   6     4354.85     4100.66     38.59 o 
   4   4   6     7970.19     7807.70    116.12 o 
   5   4   6     2310.37     2245.90     21.09 o 
   6   4   6     4560.40     4542.30     32.98 o 
   7   4   6      913.83      861.30     18.92 o 
   8   4   6     6077.84     6084.25     46.96 o 
   9   4   6     2569.12     2599.13     29.99 o 
  10   4   6     2457.01     2564.37     43.94 o 
  11   4   6     3502.22     3516.39     66.56 o 
  12   4   6     3771.74     3826.55     42.62 o 
  13   4   6     1618.91     1585.36     28.73 o 
  14   4   6     1692.91     1700.33     51.85 o 
  15   4   6     1293.90     1226.94     40.04 o 
  16   4   6     2408.65     2474.77     56.51 o 
  17   4   6     1300.85     1332.98     45.46 o 
  18   4   6      999.44      961.14     41.35 o 
  19   4   6      556.26      566.60     36.25 o 
  20   4   6      814.35      744.10     52.49 o 
  21   4   6      266.36      288.73     45.36 o 
  22   4   6      395.97      454.66     46.61 o 
  23   4   6      239.40      299.99     73.37 o 
   1   5   6     2378.14     2518.04     27.14 o 
   2   5   6      256.72      215.16     13.63 o 
   3   5   6     3263.18     3306.97     40.91 o 
   4   5   6       29.07       24.65      8.80 o 
   5   5   6     2557.35     2543.95     30.68 o 
   6   5   6       83.75       83.92      8.81 o 
   7   5   6     2168.42     2173.20     44.14 o 
   8   5   6       74.55       81.83      6.06 o 
   9   5   6     1283.94     1259.90     21.49 o 
  10   5   6       96.53       90.69     10.69 o 
  11   5   6     2928.04     2951.20     59.75 o 
  12   5   6        7.97        4.43     14.36 o 
  13   5   6      695.50      654.28     45.01 o 
  14   5   6       12.61       34.79     20.36 o 
  15   5   6     2093.20     2109.89     64.52 o 
  16   5   6       28.87       35.22     24.76 o 
  17   5   6      481.34      476.91     33.28 o 
  18   5   6        4.41       29.35     22.80 o 
  19   5   6      742.28      726.51     39.20 o 
  20   5   6       15.11       38.75     33.35 o 
  21   5   6      544.60      540.31     52.18 o 
  22   5   6        7.59       24.48     42.27 o 
   0   6   6     4330.46     4501.79    118.32 o 
   1   6   6     4155.81     4320.51     28.68 o 
   2   6   6     2027.54     2093.28     24.66 o 
   3   6   6     3142.81     3214.29     46.59 o 
   4   6   6     3692.93     3763.94     49.32 o 
   5   6   6     1500.90     1551.33     34.74 o 
   6   6   6     1393.18     1394.56     30.93 o 
   7   6   6      556.92      537.96     24.15 o 
   8   6   6     2313.45     2254.13     37.65 o 
   9   6   6      610.19      558.44     22.32 o 
  10   6   6      991.26      928.28     39.76 o 
  11   6   6     1967.67     1928.89     37.60 o 
  12   6   6     1996.47     1996.66     39.65 o 
  13   6   6     2325.53     2357.82     46.51 o 
  14   6   6      716.84      638.52     33.34 o 
  15   6   6     1563.30     1546.02     46.58 o 
  16   6   6     1228.89     1172.64     42.58 o 
  17   6   6      686.85      628.88     37.52 o 
  18   6   6      437.96      435.47     34.65 o 
  19   6   6      246.97      220.63     50.57 o 
  20   6   6      372.51      392.07     45.37 o 
  21   6   6      127.70      161.71     56.37 o 
  22   6   6      192.47      206.42     60.52 o 
   1   7   6      420.26      393.66     32.19 o 
   2   7   6       31.81       34.54     24.87 o 
   3   7   6      285.07      266.62     28.45 o 
   4   7   6       39.60       42.55     11.34 o 
   5   7   6      799.55      790.52     21.82 o 
   6   7   6      193.91      168.81     13.97 o 
   7   7   6      194.57      194.97     18.11 o 
   8   7   6        2.23        7.99     13.75 o 
   9   7   6      459.08      487.48     27.41 o 
  10   7   6      124.48      120.87     17.77 o 
  11   7   6      377.14      353.45     22.53 o 
  12   7   6      202.69      225.86     21.78 o 
  13   7   6      270.83      258.99     22.23 o 
  14   7   6       62.29       64.19     22.30 o 
  15   7   6      178.74      174.98     25.05 o 
  16   7   6       39.69       44.15     23.63 o 
  17   7   6      365.46      339.38     32.62 o 
  18   7   6        8.55       10.03     35.45 o 
  19   7   6      100.82      100.80     37.43 o 
  20   7   6       31.45       39.74     40.83 o 
  21   7   6      104.41      112.74     63.00 o 
   0   8   6     2630.46     2635.33     98.90 o 
   1   8   6      647.98      633.67     41.91 o 
   2   8   6     1876.45     1771.58     51.21 o 
   3   8   6      594.67      586.83     36.47 o 
   4   8   6     1791.85     1752.40     54.80 o 
   5   8   6      521.67      492.89     33.29 o 
   6   8   6     2177.59     2178.80     59.10 o 
   7   8   6      604.62      584.13     52.26 o 
   8   8   6     2142.59     2193.12     39.51 o 
   9   8   6      744.70      702.73     25.90 o 
  10   8   6     1698.05     1655.63     53.44 o 
  11   8   6      333.11      318.70     31.00 o 
  12   8   6      606.05      545.16     32.80 o 
  13   8   6      120.34      108.89     19.53 o 
  14   8   6      637.88      536.31     48.10 o 
  15   8   6      143.67      134.47     35.21 o 
  16   8   6      315.41      389.88     40.24 o 
  17   8   6      207.94      198.35     39.99 o 
  18   8   6      232.12      225.24     38.13 o 
  19   8   6      101.25       82.44     40.43 o 
  20   8   6      186.40      204.76     63.00 o 
   1   9   6      190.25      250.36     48.91 o 
   2   9   6       10.75      -43.93     43.93 o 
   3   9   6      226.81      198.97     51.40 o 
   4   9   6       61.34       60.51     45.59 o 
   5   9   6      248.52      239.55     35.16 o 
   6   9   6      118.33      110.14     34.45 o 
   7   9   6       77.10       73.10     55.95 o 
   8   9   6       45.11       41.03     31.27 o 
   9   9   6       65.82       71.58     33.67 o 
  10   9   6       41.17       10.73     33.02 o 
  11   9   6      426.33      380.73     42.43 o 
  12   9   6       26.95       30.25     32.86 o 
  13   9   6       59.30       60.61     37.04 o 
  14   9   6       80.10      107.76     51.39 o 
  15   9   6      101.87      131.80     58.03 o 
  16   9   6       79.63      116.05     61.34 o 
  17   9   6      174.02      169.11     61.34 o 
   0  10   6      632.09      720.69     69.66 o 
   1  10   6       13.84       50.56     49.73 o 
   2  10   6     1418.46     1561.03     90.46 o 
   3  10   6       15.81       48.78     32.80 o 
   4  10   6      947.08      875.62    119.45 o 
   5  10   6        5.26       18.46     33.67 o 
   6  10   6     1211.37     1135.77     57.79 o 
   7  10   6        3.85       24.83     32.85 o 
   8  10   6      489.12      383.49     45.30 o 
   9  10   6        4.15       45.78     33.98 o 
  10  10   6      866.36      819.72     56.57 o 
  11  10   6       42.19       -1.24     35.17 o 
  12  10   6      480.82      485.62     47.22 o 
  13  10   6       11.26       22.26     36.60 o 
  14  10   6      726.16      583.02     77.96 o 
  15  10   6       14.06        9.12     65.48 o 
   1  11   6       87.80       78.90     32.81 o 
   2  11   6        7.23       20.34     34.93 o 
   3  11   6        8.86       17.22     34.84 o 
   4  11   6       21.81       19.02     34.34 o 
   5  11   6       58.92       18.68     35.39 o 
   6  11   6       34.87       36.71     33.67 o 
   7  11   6       87.92       91.37     35.40 o 
   8  11   6        9.03       54.87     34.57 o 
   9  11   6       60.02       70.28     40.24 o 
  10  11   6        6.10       16.08     86.20 o 
  11  11   6       32.48       34.07     43.05 o 
  12  11   6       58.13       54.00     43.43 o 
  13  11   6       94.57      118.37     45.94 o 
   0  12   6      150.35      166.62     58.86 o 
   1  12   6       74.50       92.33     37.64 o 
   2  12   6       40.57       58.53     33.18 o 
   3  12   6      250.04      287.97     36.21 o 
   4  12   6      424.72      478.44     41.91 o 
   5  12   6      343.24      276.26     44.85 o 
   6  12   6      157.83      145.64     59.69 o 
   7  12   6      252.23      235.16     44.70 o 
   8  12   6      457.82      502.99     52.94 o 
   9  12   6      263.09      238.50     66.32 o 
  10  12   6      170.13      105.64     51.42 o 
   2   0   7       18.11       21.96     10.24 o 
   4   0   7       35.98       35.01     11.43 o 
   6   0   7      209.65      192.41     18.99 o 
   8   0   7       75.77       79.03      8.09 o 
  10   0   7      270.90      238.99     18.63 o 
  12   0   7      136.63      102.29     18.10 o 
  14   0   7      288.27      291.28     22.90 o 
  16   0   7      198.13      240.74     44.63 o 
  18   0   7      140.10      156.99     22.90 o 
  20   0   7       41.34       55.87     30.96 o 
  22   0   7       14.65       34.78     36.21 o 
  24   0   7       13.93       48.07     59.68 o 
   0   1   7     4928.94     4683.79     63.49 o 
   1   1   7      547.68      504.70     15.48 o 
   2   1   7     3869.77     3919.28     45.76 o 
   3   1   7      663.01      659.77     18.54 o 
   4   1   7     7438.89     7522.38     89.23 o 
   5   1   7      593.25      561.99     15.94 o 
   6   1   7     1007.11      965.26     25.93 o 
   7   1   7      190.56      179.32      9.19 o 
   8   1   7     3631.46     3541.87     36.66 o 
   9   1   7      386.98      379.27     11.54 o 
  10   1   7     1358.01     1399.45     28.78 o 
  11   1   7       44.40       33.98     11.36 o 
  12   1   7     3653.27     3577.87     44.94 o 
  13   1   7      271.06      248.41     16.62 o 
  14   1   7      946.29      909.89     31.11 o 
  15   1   7       75.98       68.41     14.16 o 
  16   1   7     1808.97     1882.78     41.66 o 
  17   1   7      264.60      270.00     20.41 o 
  18   1   7      393.11      384.58     21.04 o 
  19   1   7        9.58       14.05     17.49 o 
  20   1   7      426.48      467.06     26.02 o 
  21   1   7       68.78       84.04     29.35 o 
  22   1   7        4.31       19.87     26.53 o 
  23   1   7        0.35       -8.47     32.45 o 
  24   1   7      147.17      188.17     64.66 o 
   1   2   7     2637.20     2580.81     34.03 o 
   2   2   7      122.32      111.84     11.66 o 
   3   2   7     1259.99     1313.22     26.18 o 
   4   2   7       75.83       58.82     10.93 o 
   5   2   7      813.94      854.28     22.39 o 
   6   2   7      204.75      182.34     11.11 o 
   7   2   7     2147.76     2134.15     28.17 o 
   8   2   7      147.37      150.43      8.51 o 
   9   2   7      687.37      670.09     18.66 o 
  10   2   7      113.00      107.96      9.75 o 
  11   2   7     2131.41     2194.33     25.14 o 
  12   2   7      123.81      107.64     12.86 o 
  13   2   7       94.43       67.87     13.49 o 
  14   2   7      117.78      118.37     15.32 o 
  15   2   7      583.43      589.18     22.00 o 
  16   2   7      189.25      188.97     17.65 o 
  17   2   7      260.06      241.63     19.22 o 
  18   2   7       18.89       22.81     22.93 o 
  19   2   7      627.35      605.11     37.93 o 
  20   2   7       39.17       28.84     23.61 o 
  21   2   7       64.13      113.49     36.11 o 
  22   2   7       78.01       94.94     36.63 o 
  23   2   7      174.57      137.61     38.69 o 
  24   2   7       50.41       33.16     63.83 o 
   0   3   7     1409.46     1347.54     73.10 o 
   1   3   7      512.10      460.26     27.99 o 
   2   3   7     3773.38     3512.48     63.29 o 
   3   3   7      546.34      482.00     17.24 o 
   4   3   7      895.91      900.19     19.00 o 
   5   3   7     1185.71     1113.80     21.92 o 
   6   3   7     6298.33     6235.75     44.10 o 
   7   3   7     4559.89     4474.53     42.01 o 
   8   3   7      182.53      184.98     11.57 o 
   9   3   7     2141.71     2116.91     28.83 o 
  10   3   7     4218.95     4243.97     53.81 o 
  11   3   7     1231.56     1247.82     30.60 o 
  12   3   7      187.17      168.40     11.39 o 
  13   3   7      607.59      605.18     21.87 o 
  14   3   7     2333.33     2402.73     46.05 o 
  15   3   7      749.85      718.29     28.56 o 
  16   3   7      224.58      206.91     21.59 o 
  17   3   7       78.22       96.54     23.10 o 
  18   3   7     1073.02     1060.69     74.21 o 
  19   3   7      212.48      213.97     27.58 o 
  20   3   7       54.20       50.39     26.98 o 
  21   3   7      160.24      153.01     35.43 o 
  22   3   7      711.49      775.73     56.87 o 
  23   3   7      281.02      315.31     46.27 o 
  24   3   7       81.13      114.39     70.46 o 
   1   4   7     3898.17     3808.86     54.71 o 
   2   4   7      164.32      166.22     12.43 o 
   3   4   7     3262.06     3182.22     53.80 o 
   4   4   7      363.18      370.14     17.32 o 
   5   4   7     4926.45     4839.27     93.01 o 
   6   4   7      189.77      175.27      6.64 o 
   7   4   7     2177.90     2086.24     41.74 o 
   8   4   7      381.47      361.79     19.59 o 
   9   4   7     2500.58     2475.87     40.27 o 
  10   4   7      380.06      343.60     14.47 o 
  11   4   7     1688.38     1637.94     29.23 o 
  12   4   7      362.51      351.19     16.92 o 
  13   4   7     2323.29     2344.97     43.50 o 
  14   4   7       37.33       25.02     17.03 o 
  15   4   7      616.37      575.54     51.80 o 
  16   4   7       44.13       55.98     23.80 o 
  17   4   7     1213.00     1246.47     44.89 o 
  18   4   7       87.08       73.17     26.13 o 
  19   4   7      223.44      246.92     31.08 o 
  20   4   7       22.99       37.55     27.56 o 
  21   4   7      905.94      942.35     58.18 o 
  22   4   7       15.55       10.80     40.12 o 
  23   4   7      179.14      213.05     62.17 o 
   0   5   7     3127.72     3122.14     47.74 o 
   1   5   7     1813.54     1915.98     36.33 o 
   2   5   7     3394.13     3372.98     59.08 o 
   3   5   7      755.09      699.97     22.35 o 
   4   5   7     3007.75     2988.76     36.08 o 
   5   5   7     1072.62     1075.97     19.27 o 
   6   5   7     3169.69     3127.07     31.36 o 
   7   5   7     1324.36     1299.47     33.84 o 
   8   5   7     2140.91     2107.45     39.84 o 
   9   5   7     1603.47     1596.02     29.21 o 
  10   5   7     2278.65     2253.69     29.89 o 
  11   5   7      842.00      810.14     20.06 o 
  12   5   7     1405.82     1396.70     29.73 o 
  13   5   7     2056.09     2024.37     49.72 o 
  14   5   7     1541.77     1500.29     45.39 o 
  15   5   7      948.35      847.19     36.94 o 
  16   5   7     1007.53      966.11     52.30 o 
  17   5   7      538.76      529.67     34.35 o 
  18   5   7      740.14      714.80     40.51 o 
  19   5   7      109.30      135.08     27.60 o 
  20   5   7      573.31      559.78     41.13 o 
  21   5   7      280.10      295.80     44.51 o 
  22   5   7      454.43      497.37     93.69 o 
   1   6   7     3866.91     3985.33     32.24 o 
   2   6   7      235.14      215.89     11.01 o 
   3   6   7     4085.59     4089.78     47.76 o 
   4   6   7      288.04      304.23     20.00 o 
   5   6   7     2234.30     2283.56     33.24 o 
   6   6   7      578.35      583.64     18.19 o 
   7   6   7     3703.51     3793.68     53.46 o 
   8   6   7       24.33       20.27     10.52 o 
   9   6   7     2187.29     2170.25     37.50 o 
  10   6   7       67.12       66.55     16.08 o 
  11   6   7     2388.61     2479.00     56.12 o 
  12   6   7      182.49      151.77     18.98 o 
  13   6   7      977.70     1013.74     33.42 o 
  14   6   7       29.32       34.44     23.42 o 
  15   6   7     1798.97     1815.92     51.18 o 
  16   6   7       34.38        7.54     24.86 o 
  17   6   7      470.06      463.95     33.16 o 
  18   6   7       25.15       10.17     27.14 o 
  19   6   7     1049.42     1091.91     48.68 o 
  20   6   7       51.57       -0.37     39.17 o 
  21   6   7      244.37      178.41     43.27 o 
   0   7   7     3834.68     3782.52    116.51 o 
   1   7   7      328.87      313.27     29.85 o 
   2   7   7     1213.73     1203.96     45.66 o 
   3   7   7      777.54      755.30     36.86 o 
   4   7   7     5131.93     5119.09    115.76 o 
   5   7   7      623.63      630.19     27.72 o 
   6   7   7      494.10      487.80     19.92 o 
   7   7   7     1137.36     1133.54     68.06 o 
   8   7   7     4967.72     5053.82     78.72 o 
   9   7   7      907.77      901.51     28.70 o 
  10   7   7      467.86      480.76     24.24 o 
  11   7   7     1101.29     1099.07     44.31 o 
  12   7   7     2810.82     2853.12     49.37 o 
  13   7   7      314.47      293.01     23.39 o 
  14   7   7      436.99      395.97     32.94 o 
  15   7   7      309.38      347.46     30.92 o 
  16   7   7     1588.95     1560.35     51.83 o 
  17   7   7       43.56       36.35     24.72 o 
  18   7   7      214.16      222.24     30.75 o 
  19   7   7      139.89      144.90     39.23 o 
  20   7   7      951.83      956.37     82.95 o 
   1   8   7     2609.18     2708.70     68.97 o 
   2   8   7       33.50       28.16     25.28 o 
   3   8   7     1126.10     1148.17     35.24 o 
   4   8   7       11.71       10.96     24.47 o 
   5   8   7     2392.99     2468.95     80.58 o 
   6   8   7       15.68       28.75     24.38 o 
   7   8   7     1043.26      996.78     37.07 o 
   8   8   7        9.09       16.05     20.90 o 
   9   8   7     1913.78     1916.27     49.56 o 
  10   8   7       97.19       77.33     22.66 o 
  11   8   7     1024.78     1004.32     32.88 o 
  12   8   7       47.13       51.00     18.75 o 
  13   8   7      761.08      741.44     30.59 o 
  14   8   7       78.61       82.52     24.86 o 
  15   8   7      631.51      619.52     61.78 o 
  16   8   7       17.92       29.58     33.08 o 
  17   8   7      677.08      786.52     53.98 o 
  18   8   7       57.50       26.61     39.06 o 
  19   8   7      296.13      322.50     63.01 o 
   0   9   7      395.73      333.33     52.24 o 
   1   9   7       26.99        7.46     43.93 o 
   2   9   7     3231.42     3150.63    117.21 o 
   3   9   7       11.89        7.51     22.83 o 
   4   9   7      141.40       92.02     48.08 o 
   5   9   7       64.46       86.21     43.10 o 
   6   9   7     3637.09     3682.25    154.66 o 
   7   9   7       38.43       46.89     33.04 o 
   8   9   7       23.76       26.37     33.75 o 
   9   9   7       74.82       82.43     32.81 o 
  10   9   7     3121.44     3025.41     84.78 o 
  11   9   7       21.27       31.18     32.80 o 
  12   9   7       10.74        8.36     40.61 o 
  13   9   7       65.67       55.54     56.37 o 
  15   9   7       30.08        6.63     56.36 o 
  16   9   7       29.80       38.13     67.14 o 
   1  10   7      579.72      618.64     67.17 o 
   2  10   7       15.26       12.43     46.42 o 
   3  10   7      760.89      853.46     79.62 o 
   4  10   7        2.67      -33.07     45.59 o 
   5  10   7      971.52      957.50     56.49 o 
   6  10   7        5.12       17.76     34.84 o 
   7  10   7      707.35      655.42     93.30 o 
   8  10   7       34.42       20.08     35.83 o 
   9  10   7      259.71      292.03     87.46 o 
  10  10   7        8.18       30.28     37.29 o 
  11  10   7      462.51      524.89     51.28 o 
  12  10   7       45.38       19.64     39.22 o 
  13  10   7      574.92      599.54     82.09 o 
  14  10   7       23.97       50.56     61.34 o 
   1  11   7      185.53      144.25     56.37 o 
   2  11   7       18.27       17.08     35.43 o 
   3  11   7       55.69       55.84     39.80 o 
   4  11   7     1143.17     1230.37     63.05 o 
   5  11   7       42.55       32.86     35.65 o 
   6  11   7       21.59       39.93     36.21 o 
   7  11   7       32.90       72.76     36.70 o 
   8  11   7      769.19      805.40     57.58 o 
   9  11   7       55.54       63.83     38.08 o 
  10  11   7       50.29       74.59     41.90 o 
  11  11   7       24.98       25.06     41.56 o 
  12  11   7     1144.82     1256.28    153.47 o 
   1  12   7      293.33      317.76     45.68 o 
   2  12   7       63.64       85.59     43.59 o 
   3  12   7       89.93       90.61     40.03 o 
   4  12   7       27.35       38.13     42.79 o 
   5  12   7      321.05      358.89     50.91 o 
   6  12   7       40.63       33.87     43.67 o 
   7  12   7      110.32      174.55     53.88 o 
   8  12   7        3.82        4.14     45.72 o 
   9  12   7       95.53       88.28     73.36 o 
   2   0   8     5755.29     5509.92     74.50 o 
   4   0   8    16617.72    16061.92    184.65 o 
   6   0   8     7014.14     7108.49     84.06 o 
   8   0   8    15950.82    16194.42    131.07 o 
  10   0   8     1805.49     1714.84     46.30 o 
  12   0   8    14959.40    15339.59    191.17 o 
  14   0   8     2946.38     2880.82     93.55 o 
  16   0   8     9465.42     9593.80    131.24 o 
  18   0   8      881.12      949.39     66.57 o 
  20   0   8     2778.67     2916.79     67.10 o 
  22   0   8     1222.90     1087.68     91.26 o 
   1   1   8    16334.61    16105.34     88.67 o 
   2   1   8      120.96      109.18     11.30 o 
   3   1   8    10003.70     9844.95     69.39 o 
   4   1   8       22.99       19.48     10.33 o 
   5   1   8     8604.78     8469.96     95.53 o 
   6   1   8      157.48      158.91     13.85 o 
   7   1   8    10732.83    10666.44    133.44 o 
   8   1   8       89.91       85.70     13.48 o 
   9   1   8    10904.88    10959.03     77.43 o 
  10   1   8      210.97      209.58     16.57 o 
  11   1   8     5062.41     5033.76     64.43 o 
  12   1   8      286.49      258.51     16.96 o 
  13   1   8     4313.68     4306.08     49.65 o 
  14   1   8      531.50      483.10     24.76 o 
  15   1   8     5134.75     5344.91     80.30 o 
  16   1   8      216.63      205.73     19.63 o 
  17   1   8     2388.51     2526.90     77.34 o 
  18   1   8      158.20      130.53     19.87 o 
  19   1   8     2189.99     2302.72    105.47 o 
  20   1   8      174.62      145.32     32.77 o 
  21   1   8     1601.45     1638.12     54.91 o 
  22   1   8      126.49      147.83     64.66 o 
  23   1   8     1074.31     1253.13    109.50 o 
   0   2   8     6265.85     6123.49    115.44 o 
   1   2   8     1699.05     1662.85     27.06 o 
   2   2   8    23800.87    23296.29    228.83 o 
   3   2   8     1475.16     1389.59     39.68 o 
   4   2   8     5400.86     5453.43     52.51 o 
   5   2   8     1331.22     1206.57     24.37 o 
   6   2   8    22035.63    21534.13     89.07 o 
   7   2   8     1890.93     1869.72     31.37 o 
   8   2   8     3740.94     3696.87     43.84 o 
   9   2   8     1358.38     1358.58     43.86 o 
  10   2   8    11313.86    11389.62     71.88 o 
  11   2   8     1283.36     1238.65     26.54 o 
  12   2   8     1477.44     1452.38     36.40 o 
  13   2   8     1191.22     1145.74     31.75 o 
  14   2   8    10496.55    10817.71    103.85 o 
  15   2   8      723.20      643.41     30.67 o 
  16   2   8     1377.06     1387.62     41.66 o 
  17   2   8      228.90      210.64     22.82 o 
  18   2   8     2992.87     3130.46     58.35 o 
  19   2   8      267.71      248.45     31.36 o 
  20   2   8      829.74      814.35     43.09 o 
  21   2   8      262.44      283.97     32.75 o 
  22   2   8     1913.50     2053.95     78.91 o 
  23   2   8      171.88      196.48     42.42 o 
  24   2   8      577.78      637.67     74.63 o 
   1   3   8     6610.89     6720.58     58.83 o 
   2   3   8      303.82      284.64     16.03 o 
   3   3   8     4064.32     3909.25     44.56 o 
   4   3   8      346.64      327.47     16.72 o 
   5   3   8     7326.48     7245.05     60.55 o 
   6   3   8       22.48       29.15     10.93 o 
   7   3   8     3852.89     3867.82     49.31 o 
   8   3   8      612.20      608.79     17.38 o 
   9   3   8     3482.58     3488.01     59.62 o 
  10   3   8      875.86      867.46     21.97 o 
  11   3   8     3183.88     3211.04     53.18 o 
  12   3   8      691.93      629.74     26.89 o 
  13   3   8     3920.29     3907.23     56.33 o 
  14   3   8      241.33      233.42     21.48 o 
  15   3   8     1151.04     1097.02     35.42 o 
  16   3   8       20.01        5.14     17.78 o 
  17   3   8     2109.30     2099.57    111.83 o 
  18   3   8       46.60       36.29     25.22 o 
  19   3   8      664.19      610.98     61.91 o 
  20   3   8        8.33       36.64     27.40 o 
  21   3   8     1709.25     1818.41     60.32 o 
  22   3   8       73.45       66.47     40.71 o 
  23   3   8      466.35      427.85     66.33 o 
   0   4   8     8495.05     8799.05    227.08 o 
   1   4   8     4441.07     4401.01     46.66 o 
   2   4   8     4520.14     4599.11     59.71 o 
   3   4   8     4876.70     4760.68     82.09 o 
   4   4   8     8096.74     7990.02    150.61 o 
   5   4   8     5790.01     5632.93     92.12 o 
   6   4   8     2760.20     2664.36     34.85 o 
   7   4   8     5908.23     5727.84     87.21 o 
   8   4   8     6080.70     6155.35     53.42 o 
   9   4   8     3977.59     3971.63     49.20 o 
  10   4   8     2472.22     2492.99     49.62 o 
  11   4   8     1497.89     1464.81     25.92 o 
  12   4   8     3403.75     3510.57     45.52 o 
  13   4   8     1697.05     1728.04     45.49 o 
  14   4   8     1477.46     1417.67     37.72 o 
  15   4   8      650.35      585.25     29.20 o 
  16   4   8     1815.28     1832.96     44.60 o 
  17   4   8      416.01      434.74     34.24 o 
  18   4   8      558.04      571.87     38.45 o 
  19   4   8      302.35      305.13     34.01 o 
  20   4   8     1509.57     1441.80     67.79 o 
  21   4   8      626.37      650.23     43.15 o 
  22   4   8      462.24      507.21     51.24 o 
   1   5   8     2606.33     2723.87     48.58 o 
   2   5   8      194.81      171.90     16.04 o 
   3   5   8     2817.16     2812.43     44.26 o 
   4   5   8      553.24      508.80     19.02 o 
   5   5   8     1754.68     1711.06     28.39 o 
   6   5   8      459.03      447.86     17.45 o 
   7   5   8     3477.35     3511.79     39.44 o 
   8   5   8       44.48       36.10     12.57 o 
   9   5   8      928.27      898.99     23.41 o 
  10   5   8       35.52       26.28     11.78 o 
  11   5   8     2107.32     2156.30     31.07 o 
  12   5   8       29.81       25.98     14.41 o 
  13   5   8      721.95      661.92     29.29 o 
  14   5   8        4.21        2.77     19.38 o 
  15   5   8     1599.23     1517.23     49.02 o 
  16   5   8       28.30       -8.81     26.88 o 
  17   5   8      365.60      355.30     33.78 o 
  18   5   8      132.33      138.17     28.78 o 
  19   5   8     1117.08     1180.11     50.04 o 
  20   5   8      113.95      107.54     31.65 o 
  21   5   8      105.45       98.09     32.12 o 
   0   6   8     2480.82     2638.57     44.96 o 
   1   6   8     1836.76     1897.66     27.37 o 
   2   6   8      417.86      425.53     15.83 o 
   3   6   8     1506.00     1555.94     33.31 o 
   4   6   8     1946.55     2005.02     56.33 o 
   5   6   8     1861.69     1888.38     59.82 o 
   6   6   8      185.59      212.54     16.55 o 
   7   6   8     3558.98     3665.46     55.82 o 
   8   6   8     2414.53     2459.67     43.24 o 
   9   6   8     2104.79     2105.00     77.18 o 
  10   6   8      130.40      151.56     16.01 o 
  11   6   8     1153.80     1058.05     27.74 o 
  12   6   8      810.87      795.10     29.93 o 
  13   6   8      603.00      550.69     33.75 o 
  14   6   8      262.99      207.74     28.38 o 
  15   6   8      658.13      628.91     37.07 o 
  16   6   8      502.00      491.82     53.58 o 
  17   6   8      335.36      310.80     35.93 o 
  18   6   8      102.73       69.31     28.91 o 
  19   6   8      576.12      571.96     46.86 o 
  20   6   8      396.14      434.36     38.65 o 
  21   6   8      338.60      247.89     64.67 o 
   1   7   8      933.42     1014.67     58.91 o 
   2   7   8      345.04      299.71     59.28 o 
   3   7   8      138.68      173.22     26.98 o 
   4   7   8       52.94       68.19     19.55 o 
   5   7   8      745.20      759.09     40.50 o 
   6   7   8       78.09       64.40     18.91 o 
   7   7   8      319.52      358.85     34.61 o 
   8   7   8      129.13      122.44     25.85 o 
   9   7   8      384.58      350.40     27.41 o 
  10   7   8      206.31      217.77     20.60 o 
  11   7   8      445.65      435.58     25.05 o 
  12   7   8      392.65      427.16     33.55 o 
  13   7   8      227.13      250.53     27.73 o 
  14   7   8      192.05      195.96     28.21 o 
  15   7   8      145.04      142.10     28.94 o 
  16   7   8       25.59       32.02     28.45 o 
  17   7   8      372.80      346.47     34.80 o 
  18   7   8        6.81        6.61     29.44 o 
  19   7   8       35.28       56.24     38.36 o 
  20   7   8       24.84       53.88     66.31 o 
   0   8   8      236.84      266.13     42.28 o 
   1   8   8       38.76       47.81     25.47 o 
   2   8   8      764.03      749.51     41.38 o 
   3   8   8       97.64      102.16     21.22 o 
   4   8   8      328.85      295.74     32.22 o 
   5   8   8      447.17      400.55     36.50 o 
   6   8   8     2656.58     2660.08     81.01 o 
   7   8   8      554.12      520.29     41.46 o 
   8   8   8      749.45      714.96     35.38 o 
   9   8   8      406.48      379.58     31.16 o 
  10   8   8     1194.65     1115.65     40.97 o 
  11   8   8      218.39      232.05     27.30 o 
  12   8   8      128.71       96.35     25.97 o 
  13   8   8      276.22      285.04     37.71 o 
  14   8   8      662.67      632.01     57.64 o 
  15   8   8       45.99       53.83     26.88 o 
  16   8   8       50.45       14.07     36.70 o 
  17   8   8       27.65       66.04     41.98 o 
  18   8   8      379.44      356.52     61.35 o 
   1   9   8       48.84       66.31     44.76 o 
   2   9   8        2.26       21.05     26.21 o 
   3   9   8      109.65       98.32     28.75 o 
   4   9   8       13.45       -0.41     25.45 o 
   5   9   8       21.01       34.22     27.24 o 
   6   9   8       26.29       42.64     34.43 o 
   7   9   8       80.11       80.65     34.17 o 
   8   9   8        7.54        4.55     35.61 o 
   9   9   8        9.48       21.85     33.11 o 
  10   9   8       55.60       34.75     40.20 o 
  11   9   8      110.10      123.69     55.12 o 
  12   9   8       90.33       90.17     33.75 o 
  13   9   8       31.25       25.70     52.22 o 
  14   9   8       75.17       22.38     50.56 o 
  15   9   8       97.84      120.20     63.00 o 
   2  10   8     1221.81     1249.55     88.78 o 
   3  10   8       31.77       18.24     52.22 o 
   4  10   8      886.60     1042.65     86.27 o 
   5  10   8       18.65        1.86     35.43 o 
   6  10   8      349.13      352.95     41.89 o 
   7  10   8        9.93        6.90     33.83 o 
   8  10   8      447.97      509.17     48.09 o 
   9  10   8       17.19       18.76     37.61 o 
  10  10   8      486.42      460.97     46.48 o 
  11  10   8       15.82       78.13     38.35 o 
  12  10   8      764.44      597.14     87.91 o 
  13  10   8       46.68       27.35     69.63 o 
   2  11   8       38.29       46.42     46.42 o 
   3  11   8      171.34      237.67     43.92 o 
   4  11   8       33.29       67.97     54.71 o 
   5  11   8        5.39        4.44     37.39 o 
   6  11   8       21.11       15.36     39.40 o 
   7  11   8       32.98        3.59     39.22 o 
   8  11   8       42.26       45.77     37.46 o 
   9  11   8       26.23       47.83     56.36 o 
  10  11   8       18.42        1.43     42.77 o 
  11  11   8       26.52       -7.43     55.95 o 
   0  12   8     1046.57     1015.35     92.08 o 
   1  12   8      798.24      807.20     75.89 o 
   2  12   8      578.15      523.25     72.14 o 
   3  12   8      555.25      552.26     79.61 o 
   4  12   8      499.68      481.42     49.54 o 
   5  12   8      240.35      253.13     45.60 o 
   6  12   8      171.18      215.84     47.91 o 
   7  12   8      158.72      126.83     68.80 o 
   2   0   9      131.54      124.09     39.79 o 
   4   0   9        0.16        6.53     14.49 o 
   6   0   9       18.42       15.95     18.06 o 
   8   0   9       21.35       22.75     19.70 o 
  10   0   9      106.14       98.11     20.42 o 
  12   0   9       74.64       77.90     28.60 o 
  14   0   9      408.77      408.45     52.65 o 
  16   0   9      206.13      197.56     33.02 o 
  18   0   9      178.55      176.00     32.18 o 
  20   0   9       48.13       49.65     32.68 o 
   0   1   9    15562.79    15323.31    294.62 o 
   1   1   9     1529.00     1529.55     31.35 o 
   2   1   9     8905.55     9230.73     71.99 o 
   3   1   9      459.29      447.19     20.07 o 
   4   1   9     2306.37     2323.92     34.10 o 
   5   1   9       78.53       59.06     11.82 o 
   6   1   9     1204.45     1248.32     28.09 o 
   7   1   9      135.19      119.91     14.56 o 
   8   1   9      597.96      668.52     26.22 o 
   9   1   9       62.83       63.72     14.79 o 
  10   1   9      698.98      715.34     24.78 o 
  11   1   9      115.77       92.11     16.11 o 
  12   1   9     1170.91     1145.72     31.00 o 
  13   1   9      139.38      101.19     18.29 o 
  14   1   9     2268.00     2259.71     76.49 o 
  15   1   9      205.50      186.18     21.22 o 
  16   1   9     1293.49     1324.42     41.92 o 
  17   1   9       59.55       72.08     18.94 o 
  18   1   9      750.62      665.77     33.45 o 
  19   1   9      105.61      102.95     22.24 o 
  20   1   9      267.31      285.10     33.60 o 
  21   1   9       32.35       39.58     32.57 o 
  22   1   9      220.93      166.63     59.69 o 
   1   2   9      812.41      708.80     28.20 o 
   2   2   9      398.23      393.89     33.64 o 
   3   2   9     2947.33     2949.20     41.77 o 
   4   2   9      115.73      137.10     17.95 o 
   5   2   9     2550.67     2474.20     35.29 o 
   6   2   9      200.84      182.00     15.01 o 
   7   2   9     1355.95     1306.09     25.79 o 
   8   2   9      222.03      210.83     17.05 o 
   9   2   9      512.52      465.47     20.72 o 
  10   2   9      110.11      102.39     15.18 o 
  11   2   9      589.76      567.72     23.27 o 
  12   2   9      200.01      169.65     17.65 o 
  13   2   9     1154.89     1162.28     29.47 o 
  14   2   9       40.16       33.10     15.45 o 
  15   2   9      762.46      743.11     46.93 o 
  16   2   9      143.86      137.64     21.99 o 
  17   2   9      340.05      357.34     33.98 o 
  18   2   9       43.83       20.29     24.65 o 
  19   2   9      128.31      128.10     24.01 o 
  20   2   9      128.93      152.31     29.29 o 
  21   2   9      361.12      366.74     37.07 o 
  22   2   9      119.86      145.88     32.12 o 
  23   2   9      105.01      130.97     69.63 o 
   0   3   9     5611.86     5600.02     80.89 o 
   1   3   9     2387.49     2301.17     36.32 o 
   2   3   9      732.79      685.33     22.50 o 
   3   3   9     1168.54     1204.90     28.41 o 
   4   3   9     3582.86     3571.73     59.24 o 
   5   3   9     2141.99     2106.43     44.44 o 
   6   3   9     1238.14     1192.49     28.75 o 
   7   3   9     3087.76     2950.07     61.22 o 
   8   3   9     3188.75     3172.12     46.43 o 
   9   3   9     1125.63     1080.11     29.73 o 
  10   3   9      852.05      806.42     22.18 o 
  11   3   9      359.85      355.76     26.51 o 
  12   3   9     1286.18     1246.91     34.91 o 
  13   3   9      766.88      694.01     28.55 o 
  14   3   9      482.13      469.19     26.51 o 
  15   3   9      405.80      365.81     25.36 o 
  16   3   9      770.98      729.06     32.92 o 
  17   3   9       76.47       83.58     22.66 o 
  18   3   9      475.18      488.71     32.15 o 
  19   3   9      180.45      193.73     31.10 o 
  20   3   9      937.03      842.46     46.89 o 
  21   3   9      744.17      720.45     44.50 o 
  22   3   9      251.12      229.11     39.04 o 
  23   3   9      438.37      352.38     71.31 o 
   1   4   9     2211.12     2198.26     36.12 o 
   2   4   9      940.26      890.70     25.53 o 
   3   4   9     2653.55     2688.75     39.50 o 
   4   4   9     1466.89     1400.24     34.87 o 
   5   4   9     1348.87     1311.61     26.89 o 
   6   4   9       75.00       69.08     13.75 o 
   7   4   9     2638.40     2615.63     37.28 o 
   8   4   9      142.88      115.49     17.04 o 
   9   4   9     1232.60     1230.61     50.91 o 
  10   4   9      461.63      410.10     28.61 o 
  11   4   9     1260.37     1264.39     25.51 o 
  12   4   9      112.08      103.26     17.00 o 
  13   4   9      542.65      555.89     23.63 o 
  14   4   9      223.21      209.49     20.26 o 
  15   4   9     1137.88     1026.01     44.91 o 
  16   4   9        6.77       16.83     20.85 o 
  17   4   9      486.16      488.41     31.31 o 
  18   4   9      123.45      144.78     31.54 o 
  19   4   9      894.20      971.30     51.61 o 
  20   4   9      128.69      136.26     31.83 o 
  21   4   9      345.62      333.52     37.80 o 
   0   5   9     3572.90     3558.21     99.03 o 
   1   5   9     3595.16     3713.41     53.44 o 
   2   5   9     2707.09     2779.38     46.42 o 
   3   5   9     1504.01     1445.62     36.83 o 
   4   5   9     2768.74     2736.83     48.12 o 
   5   5   9     1508.09     1486.76     28.38 o 
   6   5   9     2010.91     1974.41     33.64 o 
   7   5   9     2742.70     2704.23     40.49 o 
   8   5   9     2432.22     2373.85     40.40 o 
   9   5   9     1289.63     1300.82     31.93 o 
  10   5   9     1933.26     1932.20     38.71 o 
  11   5   9      292.17      295.86     16.28 o 
  12   5   9     1528.04     1535.25     38.98 o 
  13   5   9      363.47      303.90     24.26 o 
  14   5   9     1035.73      994.82     35.87 o 
  15   5   9      709.15      649.73     31.43 o 
  16   5   9      818.44      789.21     40.69 o 
  17   5   9      437.03      442.73     37.42 o 
  18   5   9      771.41      786.60     43.50 o 
  19   5   9      756.62      707.61     42.89 o 
  20   5   9      496.77      476.55     40.14 o 
  21   5   9      590.36      658.99     45.22 o 
   1   6   9     2082.99     2114.20     46.96 o 
   2   6   9      169.36      179.95     13.67 o 
   3   6   9     2666.70     2767.73     46.21 o 
   4   6   9       35.72       45.95     15.99 o 
   5   6   9     3129.35     3189.91     51.73 o 
   6   6   9       30.26       20.30     14.21 o 
   7   6   9     1801.75     1741.45     30.91 o 
   8   6   9       56.68       51.24     17.71 o 
   9   6   9     1319.62     1300.94     39.48 o 
  10   6   9      137.41      133.78     16.47 o 
  11   6   9     1349.67     1379.93     43.39 o 
  12   6   9       21.42       13.82     18.38 o 
  13   6   9     1547.07     1483.32     47.35 o 
  14   6   9       43.08       32.45     23.79 o 
  15   6   9      693.89      760.11     39.93 o 
  16   6   9       24.04       23.57     27.06 o 
  17   6   9      899.66      829.03     43.75 o 
  18   6   9       17.21       33.17     29.97 o 
  19   6   9      380.14      427.76     39.43 o 
  20   6   9        6.01       17.91     41.50 o 
   0   7   9     1264.01     1279.70     70.54 o 
   1   7   9      619.21      691.23     60.54 o 
   2   7   9     3286.32     3291.23     76.48 o 
   3   7   9      775.38      755.02     40.45 o 
   4   7   9     1523.01     1582.64     45.08 o 
   5   7   9     1400.88     1303.35     66.19 o 
   6   7   9     2905.29     2949.80     70.69 o 
   7   7   9     1637.18     1637.01     61.18 o 
   8   7   9     1873.47     1783.31     63.78 o 
   9   7   9      736.21      718.50     35.38 o 
  10   7   9     1968.43     2047.06     64.11 o 
  11   7   9      205.26      215.29     21.47 o 
  12   7   9      692.19      654.71     35.81 o 
  13   7   9      177.41      184.41     28.10 o 
  14   7   9      934.52      886.82     41.50 o 
  15   7   9       44.86       37.36     26.82 o 
  16   7   9      363.36      421.12     35.50 o 
  17   7   9      121.43      111.31     29.88 o 
  18   7   9     1017.07      969.17     66.94 o 
  19   7   9      145.28      168.87     42.01 o 
   1   8   9     1478.24     1513.36     59.76 o 
   2   8   9       40.30       46.76     27.77 o 
   3   8   9     2030.60     2005.32     50.57 o 
   4   8   9       28.58       12.77     44.76 o 
   5   8   9     1967.50     2019.97    100.88 o 
   6   8   9       35.90       29.27     28.36 o 
   7   8   9     1169.53     1192.55     86.29 o 
   8   8   9       87.08       92.83     25.69 o 
   9   8   9      927.97      889.89     59.59 o 
  10   8   9       76.49       79.14     24.27 o 
  11   8   9     1017.99     1019.80     42.29 o 
  12   8   9      138.57      159.27     35.55 o 
  13   8   9      852.82      879.83     52.18 o 
  14   8   9        9.32        4.17     35.57 o 
  15   8   9      777.94      810.91     75.47 o 
  16   8   9       20.11       -9.95     64.65 o 
   1   9   9       51.13       94.50     39.79 o 
   2   9   9     1362.99     1345.95     56.63 o 
   3   9   9       58.34       88.07     29.47 o 
   4   9   9     2694.18     2808.25     76.85 o 
   5   9   9       79.58       73.67     31.87 o 
   6   9   9     1182.11     1107.92     64.30 o 
   7   9   9       53.58       47.59     32.01 o 
   8   9   9     1651.80     1687.62     68.36 o 
   9   9   9       50.09       77.59     36.46 o 
  10   9   9      443.06      437.04     45.82 o 
  11   9   9       56.53       73.53     37.72 o 
  12   9   9     1163.94     1144.88     92.92 o 
  13   9   9       44.68        9.95     56.37 o 
  14   9   9      437.16      469.30     73.79 o 
   2  10   9       12.15        4.97     55.53 o 
   3  10   9      508.98      619.42     71.31 o 
   4  10   9        9.38        4.14     55.53 o 
   5  10   9      208.17      216.68     40.63 o 
   6  10   9        8.71      -28.60     40.20 o 
   7  10   9      441.44      450.95     49.74 o 
   8  10   9       13.22        0.62     37.39 o 
   9  10   9      902.93      803.60     95.39 o 
  10  10   9       42.29       19.89     39.80 o 
  11  10   9      343.13      313.40     77.11 o 
  12  10   9        9.10        7.46     64.65 o 
   3  11   9      108.14      101.07     41.60 o 
   4  11   9      147.93      144.78     37.14 o 
   5  11   9       20.30        2.38     35.87 o 
   6  11   9      688.58      660.13     80.44 o 
   7  11   9       84.91       58.14     37.98 o 
   8  11   9       82.62       98.84     44.02 o 
   9  11   9       19.22       15.29     43.08 o 
  10  11   9      449.95      584.55     72.97 o 
   5  12   9      151.58      226.31     69.63 o 
   0   0  10     3504.52     3294.47     93.25 o 
   2   0  10    29254.37    28041.82    243.94 o 
   4   0  10     9461.49     9753.30    112.94 o 
   6   0  10    12482.41    12312.62    263.63 o 
   8   0  10     2699.14     2786.53     62.10 o 
  10   0  10     8394.66     8526.00    127.93 o 
  12   0  10     2135.74     2094.39     60.10 o 
  14   0  10     9814.98     9922.48    189.02 o 
  16   0  10     1242.52     1135.40    102.89 o 
  18   0  10     3869.41     4082.67    130.55 o 
  20   0  10      870.33      896.62     77.97 o 
   1   1  10     7371.28     7214.45     67.62 o 
   2   1  10       76.08       54.69     14.39 o 
   3   1  10     8650.79     8664.91     74.88 o 
   4   1  10       16.89        9.56     12.73 o 
   5   1  10     7536.20     7433.98     62.73 o 
   6   1  10       17.30       27.32     11.96 o 
   7   1  10     4841.31     4859.03     59.42 o 
   8   1  10       29.82       19.74     15.05 o 
   9   1  10     6474.99     6432.95     66.81 o 
  10   1  10       79.61       78.88     16.15 o 
  11   1  10     3994.87     3953.31     55.85 o 
  12   1  10       81.11       52.88     18.38 o 
  13   1  10     4570.21     4814.52    130.01 o 
  14   1  10       95.28       73.74     19.47 o 
  15   1  10     1362.97     1260.88     37.19 o 
  16   1  10      144.06      123.50     22.67 o 
  17   1  10     2559.53     2598.38     74.19 o 
  18   1  10      123.44      117.42     26.88 o 
  19   1  10     1883.33     1766.48     72.49 o 
  20   1  10       59.82       46.16     27.34 o 
  21   1  10      857.30      890.02    113.22 o 
   0   2  10    13932.63    13330.93    130.01 o 
   1   2  10     1035.52      971.68     53.79 o 
   2   2  10     5386.06     5267.38     64.79 o 
   3   2  10     1249.42     1264.19     35.73 o 
   4   2  10    11944.19    11993.99     87.14 o 
   5   2  10      835.28      803.63     31.31 o 
   6   2  10     2581.12     2611.81     38.79 o 
   7   2  10      368.98      341.89     21.02 o 
   8   2  10     9490.67     9488.07    123.07 o 
   9   2  10      287.07      319.43     26.75 o 
  10   2  10     2586.07     2616.28     48.40 o 
  11   2  10      449.46      445.51     22.35 o 
  12   2  10     6646.74     6981.80    102.79 o 
  13   2  10      366.40      391.81     32.44 o 
  14   2  10      619.71      655.98     37.73 o 
  15   2  10      158.82      140.51     27.27 o 
  16   2  10     3579.19     3685.05     86.08 o 
  17   2  10      122.77      102.70     27.72 o 
  18   2  10     1111.53     1121.97     80.05 o 
  19   2  10      149.40      161.39     31.41 o 
  20   2  10     2101.96     2289.08     65.60 o 
  21   2  10      148.88      180.23     41.88 o 
  22   2  10      265.86      261.15     69.64 o 
   1   3  10     3869.56     3827.84     50.38 o 
   2   3  10      351.22      317.48     21.51 o 
   3   3  10     7518.82     7614.38     69.43 o 
   4   3  10      474.62      432.11     21.66 o 
   5   3  10     3201.46     3107.93     77.68 o 
   6   3  10       79.44       68.96     14.51 o 
   7   3  10     4449.40     4545.21    120.21 o 
   8   3  10      109.48       93.97     16.93 o 
   9   3  10     3319.55     3222.06     68.06 o 
  10   3  10      235.08      202.00     20.67 o 
  11   3  10     2726.00     2781.91     49.04 o 
  12   3  10      127.07       89.07     22.44 o 
  13   3  10     1894.11     1813.64     50.88 o 
  14   3  10       62.41       38.74     24.04 o 
  15   3  10     2290.70     2401.29     63.36 o 
  16   3  10       58.27       54.78     25.59 o 
  17   3  10      931.03      884.10     42.45 o 
  18   3  10       45.11       46.08     27.47 o 
  19   3  10     1639.92     1673.75     82.49 o 
  20   3  10        2.90        7.43     35.45 o 
  21   3  10      361.32      379.27     50.99 o 
  22   3  10       72.09      136.77     72.12 o 
   0   4  10     2936.79     2890.62     96.47 o 
   1   4  10     2023.82     1948.78     46.45 o 
   2   4  10     4120.60     4113.08     69.95 o 
   3   4  10     1336.64     1289.92     35.23 o 
   4   4  10     2690.03     2622.63     52.31 o 
   5   4  10     1748.29     1744.26     32.46 o 
   6   4  10     3982.08     3879.48     62.42 o 
   7   4  10     1909.70     1928.33     35.95 o 
   8   4  10     2131.93     2070.69     83.49 o 
   9   4  10      869.92      829.14     28.47 o 
  10   4  10     2153.95     2170.45     42.77 o 
  11   4  10      545.71      503.67     26.00 o 
  12   4  10     1346.99     1263.01     35.84 o 
  13   4  10      367.63      336.67     24.77 o 
  14   4  10     1594.32     1623.03     75.57 o 
  15   4  10      305.12      294.68     29.96 o 
  16   4  10      709.67      631.65     38.31 o 
  17   4  10      219.86      215.29     26.76 o 
  18   4  10     1407.23     1463.21     54.96 o 
  19   4  10      434.46      474.35     40.52 o 
  20   4  10      175.14      170.12     33.85 o 
  21   4  10      411.46      387.70     41.55 o 
   1   5  10     1906.62     1953.20     42.40 o 
   2   5  10      289.79      279.50     21.50 o 
   3   5  10     1569.91     1528.12     39.11 o 
   4   5  10      206.49      206.80     20.22 o 
   5   5  10     1423.85     1455.66     41.28 o 
   6   5  10        2.65        6.11     13.72 o 
   7   5  10     1081.85     1073.44     30.34 o 
   8   5  10      359.42      342.74     21.07 o 
   9   5  10     1699.56     1694.95     38.70 o 
  10   5  10      172.99      165.51     19.51 o 
  11   5  10      931.52      970.64     39.99 o 
  12   5  10       53.18       60.09     23.09 o 
  13   5  10      843.29      724.12     37.01 o 
  14   5  10       49.70       44.23     25.03 o 
  15   5  10      365.84      328.24     27.87 o 
  16   5  10       71.42       87.64     23.28 o 
  17   5  10      895.32      923.00     47.45 o 
  18   5  10       49.12       16.57     33.80 o 
  19   5  10      171.80      205.36     33.41 o 
  20   5  10       27.31       17.57     34.95 o 
   0   6  10      557.50      583.18     28.88 o 
   1   6  10     1142.29     1177.07     31.50 o 
   2   6  10     1484.27     1432.75     36.48 o 
   3   6  10     1021.46     1059.91     33.18 o 
   4   6  10     1076.46     1074.64     34.84 o 
   5   6  10     1111.59     1099.43     40.72 o 
   6   6  10     1396.47     1438.37     51.28 o 
   7   6  10     1290.39     1364.13     29.51 o 
   8   6  10      387.80      394.01     28.11 o 
   9   6  10      918.28      924.92     35.27 o 
  10   6  10     1034.18      952.53     45.59 o 
  11   6  10      324.30      306.49     28.39 o 
  12   6  10      387.67      405.54     31.40 o 
  13   6  10      197.34      207.06     27.57 o 
  14   6  10      730.23      675.87     63.86 o 
  15   6  10      186.93      174.24     29.70 o 
  16   6  10       69.23       31.55     26.40 o 
  17   6  10      359.16      385.77     38.17 o 
  18   6  10      526.20      529.72     41.96 o 
  19   6  10      365.68      328.76     36.00 o 
   1   7  10       49.44       62.26     26.66 o 
   2   7  10      310.65      287.09     36.85 o 
   3   7  10     1147.46     1101.97     51.03 o 
   4   7  10      105.62       93.47     26.33 o 
   5   7  10      127.26      145.52     23.96 o 
   6   7  10       18.57       13.73     20.82 o 
   7   7  10      470.33      505.02     42.85 o 
   8   7  10       88.95       78.90     31.46 o 
   9   7  10       91.77       89.45     33.26 o 
  10   7  10      140.14      146.97     25.30 o 
  11   7  10      180.33      165.82     38.44 o 
  12   7  10       53.91       58.66     33.99 o 
  13   7  10      170.11      147.43     38.57 o 
  14   7  10       29.64       51.40     35.28 o 
  15   7  10      227.08      181.35     45.18 o 
  16   7  10       13.88       25.12     31.71 o 
  17   7  10       48.92       48.10     32.93 o 
  18   7  10       10.46       30.30     41.24 o 
  19   7  10      348.41      312.56     68.81 o 
   0   8  10      461.12      469.33     54.73 o 
   1   8  10      127.37      163.52     38.55 o 
   2   8  10      447.51      501.51     42.40 o 
   3   8  10      214.97      220.26     27.08 o 
   4   8  10     1524.59     1572.64     63.76 o 
   5   8  10      473.12      543.06     74.63 o 
   6   8  10     1024.35     1024.88     53.79 o 
   7   8  10      495.04      575.87     86.24 o 
   8   8  10     1153.83     1211.86     57.60 o 
   9   8  10      205.66      214.12     28.60 o 
  10   8  10      335.71      331.79     32.14 o 
  11   8  10      121.13      100.03     66.73 o 
  12   8  10      345.83      313.50     39.24 o 
  13   8  10      104.90       63.25     35.65 o 
  14   8  10       54.72       19.79     43.52 o 
  15   8  10       13.72      -31.08     38.56 o 
   1   9  10        9.91       28.18     38.13 o 
   2   9  10       10.02       27.11     23.75 o 
   3   9  10       98.88      105.31     32.79 o 
   4   9  10       16.16       17.08     30.62 o 
   5   9  10        5.72      -20.67     30.47 o 
   6   9  10       19.46        6.32     32.06 o 
   7   9  10       30.34       66.62     31.87 o 
   8   9  10       35.73       29.14     36.84 o 
   9   9  10       50.48       93.99     35.39 o 
  10   9  10       33.72       56.70     36.43 o 
  11   9  10       69.31      121.85     54.71 o 
  12   9  10       56.14       88.69     56.37 o 
  13   9  10       20.09      -59.68     59.68 o 
   3  10  10       16.22       44.76     57.19 o 
   4  10  10      525.44      562.21     73.80 o 
   5  10  10        8.00       40.61     51.39 o 
   6  10  10       96.02      129.22     76.26 o 
   7  10  10        4.11       32.22     48.49 o 
   8  10  10      224.29      262.15     48.08 o 
   9  10  10       11.32       -7.19     40.66 o 
  10  10  10      148.29      153.32     45.20 o 
  11  10  10        7.65       10.78     65.48 o 
   4  11  10        7.59       11.25     41.17 o 
   5  11  10       26.40       47.56     42.74 o 
   6  11  10        1.96       40.67     44.95 o 
   7  11  10       46.31       76.49     44.95 o 
   8  11  10        5.18       12.43     59.68 o 
   9  11  10        4.98       -1.66     71.28 o 
   2   0  11       66.95       57.65     22.29 o 
   4   0  11       13.11        7.20     20.50 o 
   6   0  11       17.21       24.66     16.74 o 
   8   0  11      123.90      118.40     28.60 o 
  10   0  11      129.26      116.32     27.25 o 
  12   0  11      213.05      207.71     30.77 o 
  14   0  11      192.58      187.05     31.00 o 
  16   0  11      412.62      415.80     40.00 o 
  18   0  11      213.85      206.42     53.89 o 
  20   0  11       68.12       80.40     52.22 o 
   0   1  11      796.34      706.90     36.58 o 
   1   1  11      220.49      191.67     18.33 o 
   2   1  11     3337.16     3302.68     49.90 o 
   3   1  11      238.03      209.43     19.27 o 
   4   1  11      467.81      441.84     20.25 o 
   5   1  11      158.04      141.72     14.98 o 
   6   1  11     2467.67     2422.31     44.01 o 
   7   1  11      288.46      279.77     21.47 o 
   8   1  11      937.98      883.50     37.08 o 
   9   1  11      237.63      228.49     20.81 o 
  10   1  11     3251.07     3221.85     96.86 o 
  11   1  11      388.65      353.85     23.76 o 
  12   1  11     1315.17     1309.11     41.57 o 
  13   1  11      213.07      192.93     21.57 o 
  14   1  11     2133.37     2210.62     66.28 o 
  15   1  11      213.61      192.97     29.17 o 
  16   1  11      492.14      517.77     45.26 o 
  17   1  11       86.11       60.62     25.30 o 
  18   1  11      983.32     1054.35     48.43 o 
  19   1  11      132.53      112.26     29.59 o 
  20   1  11       72.43       78.30     41.60 o 
  21   1  11       50.90       54.79     36.80 o 
   1   2  11      903.00      853.78     28.36 o 
   2   2  11      409.30      398.67     21.41 o 
   3   2  11      538.03      455.43     23.02 o 
   4   2  11      117.12      111.85     15.75 o 
   5   2  11      138.31      134.43     16.25 o 
   6   2  11      217.16      199.29     18.23 o 
   7   2  11      544.70      542.13     25.48 o 
   8   2  11      161.30      143.67     18.95 o 
   9   2  11      588.40      582.99     32.56 o 
  10   2  11      291.62      299.80     19.07 o 
  11   2  11      256.90      213.53     21.04 o 
  12   2  11      184.48      134.18     25.79 o 
  13   2  11      355.32      386.90     32.27 o 
  14   2  11      133.15      128.54     26.82 o 
  15   2  11      168.81      181.70     28.48 o 
  16   2  11       82.39       64.32     27.36 o 
  17   2  11      277.70      286.78     32.19 o 
  18   2  11      151.32      120.15     30.10 o 
  19   2  11       79.49       91.24     31.02 o 
  20   2  11      135.74      126.67     32.04 o 
  21   2  11      118.02      112.30     41.82 o 
   0   3  11     2513.81     2434.40     61.75 o 
   1   3  11     1192.93     1155.74     31.46 o 
   2   3  11      204.61      184.08     18.20 o 
   3   3  11     2277.42     2236.97     71.14 o 
   4   3  11     4541.38     4507.51     68.99 o 
   5   3  11     3275.53     3195.21    101.08 o 
   6   3  11      724.43      659.30     24.78 o 
   7   3  11     2650.49     2534.36     74.01 o 
   8   3  11     2964.51     2944.68     70.19 o 
   9   3  11     2421.37     2422.17     77.25 o 
  10   3  11       98.59       85.43     20.08 o 
  11   3  11     1729.04     1678.82     41.20 o 
  12   3  11     1888.66     1836.73     43.18 o 
  13   3  11     1507.70     1466.69     40.83 o 
  14   3  11      514.19      461.23     28.90 o 
  15   3  11      396.09      355.24     31.69 o 
  16   3  11      827.53      800.94     41.50 o 
  17   3  11      442.78      441.56     36.08 o 
  18   3  11       41.61       11.56     28.86 o 
  19   3  11      244.78      298.29     36.24 o 
  20   3  11      584.10      660.25     59.21 o 
  21   3  11      357.48      417.03     73.79 o 
   1   4  11     1801.46     1688.82     46.03 o 
   2   4  11      255.51      246.43     19.86 o 
   3   4  11     2801.84     2762.98     66.11 o 
   4   4  11      102.71      104.95     17.38 o 
   5   4  11     1240.62     1142.45     29.04 o 
   6   4  11       20.01        6.58     14.78 o 
   7   4  11     2346.19     2250.61     47.77 o 
   8   4  11      243.79      168.62     20.13 o 
   9   4  11      714.38      677.66     44.54 o 
  10   4  11       88.88       54.03     18.05 o 
  11   4  11     1870.18     1859.03     73.58 o 
  12   4  11      115.25      103.48     19.94 o 
  13   4  11      605.65      599.41     33.28 o 
  14   4  11       54.22       41.18     20.92 o 
  15   4  11     1145.91     1124.71     46.13 o 
  16   4  11       25.08        6.09     23.95 o 
  17   4  11      146.24      160.83     31.06 o 
  18   4  11       65.10       84.12     31.84 o 
  19   4  11      873.43      933.10     60.53 o 
  20   4  11       10.54       -6.45     44.13 o 
   0   5  11     1536.08     1512.23     47.21 o 
   1   5  11     3303.21     3513.79     85.72 o 
   2   5  11     1099.53     1068.63     32.21 o 
   3   5  11     2696.48     2831.42     53.77 o 
   4   5  11     1642.89     1591.70     42.96 o 
   5   5  11     1819.02     1801.73     48.98 o 
   6   5  11     1253.61     1211.78     30.21 o 
   7   5  11     2054.92     2001.45     36.95 o 
   8   5  11      995.80      968.85     63.11 o 
   9   5  11     1660.54     1575.88     38.16 o 
  10   5  11      779.47      753.75     29.86 o 
  11   5  11     1813.79     1759.52     41.98 o 
  12   5  11      841.41      829.09     40.04 o 
  13   5  11     1093.17     1018.90     65.53 o 
  14   5  11      722.68      719.95     40.17 o 
  15   5  11     1225.88     1261.19     50.65 o 
  16   5  11      437.55      452.54     38.01 o 
  17   5  11      775.69      807.89     65.94 o 
  18   5  11      391.34      374.16     48.40 o 
  19   5  11      537.45      570.07     54.89 o 
   1   6  11     2189.68     2284.74     68.69 o 
   2   6  11       23.11       47.29     24.29 o 
   3   6  11     1282.25     1211.54     36.38 o 
   4   6  11       18.92       14.89     17.98 o 
   5   6  11     1673.02     1617.10     44.69 o 
   6   6  11       16.81       37.45     17.00 o 
   7   6  11     1276.24     1268.30     30.39 o 
   8   6  11       86.85      104.94     22.90 o 
   9   6  11     1700.21     1660.53     47.59 o 
  10   6  11      190.19      188.15     25.64 o 
  11   6  11      744.33      757.89     37.57 o 
  12   6  11       88.85       97.02     25.73 o 
  13   6  11      980.57      999.83     43.46 o 
  14   6  11      167.83      207.05     30.02 o 
  15   6  11      380.42      423.95     51.17 o 
  16   6  11      116.96      115.45     44.35 o 
  17   6  11      951.17      980.47     97.88 o 
  18   6  11       43.78       61.75     46.00 o 
   0   7  11      720.68      593.03     60.55 o 
   1   7  11      249.31      260.91     35.12 o 
   2   7  11     2704.71     2900.26     76.59 o 
   3   7  11      339.27      351.27     39.43 o 
   4   7  11      629.98      649.14     36.10 o 
   5   7  11      719.78      771.08     38.59 o 
   6   7  11     3198.09     3175.69     66.96 o 
   7   7  11      812.37      790.72     50.08 o 
   8   7  11      354.47      312.02     40.00 o 
   9   7  11      864.40      861.84     53.57 o 
  10   7  11     2200.98     2098.15     74.37 o 
  11   7  11      551.37      514.96     62.61 o 
  12   7  11      329.76      351.77     47.21 o 
  13   7  11      612.57      580.37     51.00 o 
  14   7  11     1310.22     1400.63     69.45 o 
  15   7  11      298.19      261.30     44.01 o 
  16   7  11      273.53      246.93     44.01 o 
  17   7  11      294.77      414.53     65.50 o 
   1   8  11     1067.04     1002.96     83.79 o 
   2   8  11        8.23       48.78     27.47 o 
   3   8  11      962.62      977.50     42.14 o 
   4   8  11        2.67      -27.21     33.26 o 
   5   8  11      510.66      553.93     44.72 o 
   6   8  11       22.80       22.44     31.66 o 
   7   8  11      962.49      878.28     55.15 o 
   8   8  11       67.59       79.56     37.30 o 
   9   8  11      734.30      761.00     59.51 o 
  10   8  11       51.37        1.64     35.20 o 
  11   8  11      598.99      627.14     50.01 o 
  12   8  11       71.51       59.71     35.70 o 
  13   8  11      342.77      348.13     44.96 o 
  14   8  11       36.08       43.75     40.73 o 
  15   8  11      430.23      417.89     61.36 o 
   1   9  11        2.18      -14.09     42.27 o 
   2   9  11      114.23      191.60     41.45 o 
   3   9  11       22.10       81.94     28.14 o 
   4   9  11     2228.43     2392.49     78.70 o 
   5   9  11       11.43        9.31     35.11 o 
   6   9  11      393.25      426.76     43.85 o 
   7   9  11       25.80       45.87     36.25 o 
   8   9  11     2298.99     2346.54     80.26 o 
   9   9  11        6.88       11.15     38.21 o 
  10   9  11      268.66      315.04     69.64 o 
  11   9  11       46.92       73.77     55.54 o 
  12   9  11     1821.40     1962.98    121.18 o 
   4  10  11       10.90        7.46     59.68 o 
   5  10  11      699.62      854.20     90.40 o 
   6  10  11       27.17       19.89     65.48 o 
   7  10  11      219.62      224.97     44.58 o 
   8  10  11       28.81       46.33     42.19 o 
   9  10  11      384.99      443.30     51.23 o 
   5  11  11      124.94      174.23     49.45 o 
   6  11  11      870.19      809.50     85.43 o 
   7  11  11      149.13      118.54     65.49 o 
   2   0  12     9851.55     9569.21    122.30 o 
   4   0  12     2135.32     2138.01     62.23 o 
   6   0  12     9785.38     9715.19    127.86 o 
   8   0  12     4123.38     4288.26     83.01 o 
  10   0  12     8855.49     9294.62    223.98 o 
  12   0  12     2408.13     2429.25     68.01 o 
  14   0  12     2806.41     3020.22     78.89 o 
  16   0  12     1747.92     1663.44     99.61 o 
  18   0  12     2188.06     2136.35    112.92 o 
  20   0  12     1075.07      893.42     87.93 o 
   1   1  12     5021.69     4923.20     70.44 o 
   2   1  12       49.33       38.97     17.28 o 
   3   1  12     4142.70     4212.08     79.31 o 
   4   1  12       70.35       67.86     15.15 o 
   5   1  12     5473.57     5564.48     61.56 o 
   6   1  12       34.10       32.04     15.46 o 
   7   1  12     3788.99     3746.70     57.13 o 
   8   1  12       17.75       11.87     19.11 o 
   9   1  12     3784.93     3935.28     62.09 o 
  10   1  12       21.06       17.25     18.25 o 
  11   1  12     1656.88     1639.36     43.81 o 
  12   1  12        9.84       11.20     19.11 o 
  13   1  12     3143.94     3132.90    110.76 o 
  14   1  12        9.40       -1.35     25.20 o 
  15   1  12     2230.58     2259.38    102.91 o 
  16   1  12       50.77       48.67     25.65 o 
  17   1  12     1196.84     1290.54     50.76 o 
  18   1  12       92.41      100.88     32.19 o 
  19   1  12      687.35      672.40     52.15 o 
  20   1  12       51.41       52.84     41.50 o 
   0   2  12     4677.09     4720.17     87.29 o 
   1   2  12       12.63       13.19     16.99 o 
   2   2  12     3898.72     3950.76     57.46 o 
   3   2  12      361.89      329.96     21.61 o 
   4   2  12     5840.20     5647.09    117.59 o 
   5   2  12      607.00      573.19     22.32 o 
   6   2  12     3579.45     3497.60     49.47 o 
   7   2  12      347.45      340.62     24.80 o 
   8   2  12     6263.36     6184.54    104.83 o 
   9   2  12      579.20      538.30     30.28 o 
  10   2  12     1793.59     1778.71     43.64 o 
  11   2  12      382.51      350.94     26.24 o 
  12   2  12     3863.74     3935.90    144.42 o 
  13   2  12      112.81       94.17     26.94 o 
  14   2  12     1532.97     1464.72     54.74 o 
  15   2  12       13.96        4.91     25.89 o 
  16   2  12     1962.14     2062.30     60.69 o 
  17   2  12      160.69      148.61     29.45 o 
  18   2  12      571.34      570.54     42.33 o 
  19   2  12      121.12       79.94     30.49 o 
  20   2  12      991.81     1084.82     64.76 o 
   1   3  12     4363.78     4274.79     59.79 o 
   2   3  12       55.42       49.98     18.07 o 
   3   3  12     2698.18     2749.79     72.34 o 
   4   3  12       41.13       46.82     17.64 o 
   5   3  12     3290.66     3176.41     55.28 o 
   6   3  12      101.56       74.91     17.70 o 
   7   3  12     3390.15     3427.22     75.77 o 
   8   3  12       33.61       41.49     19.03 o 
   9   3  12     2095.49     2054.38     45.31 o 
  10   3  12       11.14        4.82     19.28 o 
  11   3  12     2649.85     2637.80     95.58 o 
  12   3  12       28.27       16.65     21.84 o 
  13   3  12     1368.08     1311.32     71.27 o 
  14   3  12        7.83        9.90     21.15 o 
  15   3  12     1492.21     1592.93     45.82 o 
  16   3  12       11.78       29.89     22.36 o 
  17   3  12      873.71      788.88     50.03 o 
  18   3  12       47.58       79.30     30.24 o 
  19   3  12      817.14      808.65     69.01 o 
  20   3  12       35.81       37.30     72.94 o 
   1   4  12      619.68      586.23     26.55 o 
   2   4  12     1869.87     1886.41     41.17 o 
   3   4  12      932.39      871.30     30.41 o 
   4   4  12     2033.64     2046.95     60.73 o 
   5   4  12      571.31      589.92     24.54 o 
   6   4  12     1752.37     1698.94     36.28 o 
   7   4  12      403.10      361.86     22.09 o 
   8   4  12     1225.16     1226.21     36.96 o 
   9   4  12      552.81      523.10     28.49 o 
  10   4  12     1835.05     1758.58     66.51 o 
  11   4  12      913.30      875.96     33.93 o 
  12   4  12      861.02      890.70     34.62 o 
  13   4  12      508.18      488.30     29.34 o 
  14   4  12     1020.77      984.91     46.98 o 
  15   4  12      564.91      627.77     38.48 o 
  16   4  12      516.20      508.66     38.75 o 
  17   4  12      330.12      334.09     36.67 o 
  18   4  12      465.84      480.39     42.87 o 
  19   4  12      210.39      195.20     34.75 o 
   1   5  12     1011.99     1038.24     36.68 o 
   2   5  12        9.55       17.35     19.64 o 
   3   5  12     1116.14     1105.87     59.22 o 
   4   5  12      198.03      178.41     20.14 o 
   5   5  12     1274.91     1272.37     32.05 o 
   6   5  12      129.35      114.48     18.23 o 
   7   5  12     1026.42      985.83     29.33 o 
   8   5  12       11.96       31.16     18.40 o 
   9   5  12      639.98      608.88     29.40 o 
  10   5  12        3.68        8.93     19.69 o 
  11   5  12      559.75      525.27     34.90 o 
  12   5  12       90.02      101.43     25.66 o 
  13   5  12      946.95      990.15     43.95 o 
  14   5  12        0.60      -18.06     26.70 o 
  15   5  12      357.70      338.49     35.25 o 
  16   5  12       16.51       11.90     30.55 o 
  17   5  12      489.86      483.76     40.00 o 
  18   5  12       21.11       37.43     42.20 o 
   0   6  12      849.52      841.95     70.51 o 
   1   6  12      895.29      851.62     50.74 o 
   2   6  12     1012.91      982.34     72.59 o 
   3   6  12      762.29      746.61     43.57 o 
   4   6  12      402.04      442.87     34.29 o 
   5   6  12      324.28      312.89     32.96 o 
   6   6  12      919.78      918.41     79.55 o 
   7   6  12       72.53       43.36     19.98 o 
   8   6  12      380.30      334.34     29.54 o 
   9   6  12      297.90      277.38     28.66 o 
  10   6  12      774.86      753.80     47.08 o 
  11   6  12      582.27      556.82     36.85 o 
  12   6  12      128.15      136.15     26.38 o 
  13   6  12      787.79      878.25     58.37 o 
  14   6  12      674.22      588.81     71.32 o 
  15   6  12      544.31      505.91     49.80 o 
  16   6  12      180.30      231.05     44.50 o 
  17   6  12      517.24      518.24     71.31 o 
   1   7  12      390.96      361.28     40.49 o 
   2   7  12       58.39       54.71     31.65 o 
   3   7  12      128.87      157.08     31.84 o 
   4   7  12       22.21       32.28     23.81 o 
   5   7  12       10.60       26.30     25.14 o 
   6   7  12      117.27      136.12     27.32 o 
   7   7  12      423.69      373.40     42.10 o 
   8   7  12       45.96        7.99     33.51 o 
   9   7  12       93.76       91.72     39.17 o 
  10   7  12       22.97       40.11     35.38 o 
  11   7  12      312.68      293.43     47.67 o 
  12   7  12       20.85       15.82     38.21 o 
  13   7  12        9.02       -1.95     39.98 o 
  14   7  12       19.30       -4.88     39.74 o 
  15   7  12      132.57      127.69     41.22 o 
  16   7  12       31.86       19.89     58.02 o 
   0   8  12      501.02      457.73     60.53 o 
   1   8  12      113.62      108.09     35.28 o 
   2   8  12       95.24      127.80     33.57 o 
   3   8  12      146.24      149.64     28.54 o 
   4   8  12      940.68      981.28     47.28 o 
   5   8  12      132.36      153.96     57.61 o 
   6   8  12      239.93      243.16     41.08 o 
   7   8  12      207.11      241.92     40.72 o 
   8   8  12      746.86      736.15    126.48 o 
   9   8  12      174.01      182.86     38.82 o 
  10   8  12      334.66      284.62     70.06 o 
  11   8  12      185.82      164.02     43.94 o 
  12   8  12      623.25      682.78     53.48 o 
  13   8  12       51.59       54.47     42.19 o 
  14   8  12       42.25       75.43     61.34 o 
   1   9  12       49.12       78.75     44.76 o 
   2   9  12        8.59       18.18     43.10 o 
   3   9  12      195.00      228.16     36.63 o 
   4   9  12        4.00       11.64     35.46 o 
   5   9  12        8.87       20.17     45.59 o 
   6   9  12        5.06       29.54     38.63 o 
   7   9  12       35.16       51.97     39.83 o 
   8   9  12       21.62       27.09     37.29 o 
   9   9  12       69.88      107.76     67.97 o 
  10   9  12       15.80       36.47     60.51 o 
   5  10  12        0.42      -15.75     65.48 o 
   6  10  12      428.98      392.18     70.48 o 
   7  10  12        2.50       35.07     44.26 o 
   8  10  12      257.86      255.34     64.66 o 
   2   0  13       78.50       95.99     27.84 o 
   4   0  13      111.69      110.80     25.52 o 
   6   0  13       41.67       59.84     33.57 o 
   8   0  13      121.54       92.53     28.21 o 
  10   0  13       60.12       52.20     28.90 o 
  12   0  13      146.92      107.50     50.15 o 
  14   0  13        9.71      -18.53     29.59 o 
  16   0  13      151.83      141.75     55.54 o 
  18   0  13       63.14       83.72     49.73 o 
   0   1  13     2218.57     2046.89     63.41 o 
   1   1  13      213.47      184.38     21.27 o 
   2   1  13     1380.65     1324.53     38.34 o 
   3   1  13      365.81      361.22     25.70 o 
   4   1  13     4402.36     4431.50     64.35 o 
   5   1  13      427.52      422.26     23.70 o 
   6   1  13     1654.14     1753.23     43.67 o 
   7   1  13      339.14      295.75     25.90 o 
   8   1  13     2656.73     2637.10     46.67 o 
   9   1  13      108.87       87.86     20.73 o 
  10   1  13     1023.35     1007.92     36.43 o 
  11   1  13       18.13        6.83     17.85 o 
  12   1  13     1016.72      997.53     37.79 o 
  13   1  13       18.22        1.83     24.74 o 
  14   1  13      116.66      111.08     27.22 o 
  15   1  13       30.17       30.33     28.11 o 
  16   1  13      518.26      521.43     39.08 o 
  17   1  13       69.93       79.03     33.70 o 
  18   1  13      235.69      205.26     45.41 o 
  19   1  13       42.48       86.21     49.73 o 
   1   2  13      668.04      610.32     31.33 o 
   2   2  13       67.17       49.60     19.91 o 
   3   2  13      402.95      395.30     25.41 o 
   4   2  13      225.21      229.18     23.13 o 
   5   2  13      562.94      580.56     25.38 o 
   6   2  13      400.35      369.00     26.52 o 
   7   2  13      738.64      666.18     31.05 o 
   8   2  13        9.48       13.31     20.81 o 
   9   2  13      548.54      546.26     29.52 o 
  10   2  13       35.37       45.33     21.22 o 
  11   2  13     1220.70     1267.27     48.74 o 
  12   2  13      100.36      105.64     23.87 o 
  13   2  13       91.19       98.23     23.02 o 
  14   2  13       33.53       51.76     22.50 o 
  15   2  13      313.79      345.36     29.60 o 
  16   2  13       31.60       21.15     25.66 o 
  17   2  13      102.28      104.26     31.18 o 
  18   2  13      320.68      313.08     36.64 o 
  19   2  13       98.40       77.78     43.62 o 
   0   3  13      550.48      541.69     38.58 o 
   1   3  13      713.04      682.85     30.02 o 
   2   3  13     1782.91     1689.12     41.57 o 
   3   3  13     1266.95     1183.20     36.04 o 
   4   3  13      237.62      243.81     23.34 o 
   5   3  13      884.22      901.27     29.90 o 
   6   3  13     1710.35     1673.42     34.98 o 
   7   3  13      674.24      655.90     30.38 o 
   8   3  13      468.75      437.44     27.71 o 
   9   3  13      960.10      899.91     34.44 o 
  10   3  13     1764.64     1741.48     45.37 o 
  11   3  13      746.97      711.86     33.16 o 
  12   3  13      259.59      234.15     27.25 o 
  13   3  13       79.13       59.47     22.89 o 
  14   3  13      479.02      450.35     30.53 o 
  15   3  13      156.18      144.10     26.79 o 
  16   3  13      188.95      160.56     30.11 o 
  17   3  13      415.41      482.65     41.32 o 
  18   3  13      626.31      582.61     43.03 o 
  19   3  13      462.08      567.97     79.60 o 
   1   4  13     1134.99     1118.47     34.45 o 
   2   4  13      257.27      203.40     21.44 o 
   3   4  13      930.61      889.55     32.66 o 
   4   4  13      229.10      221.47     22.33 o 
   5   4  13     1021.11      990.83     28.60 o 
   6   4  13        5.01       -0.74     17.45 o 
   7   4  13      740.91      667.01     30.73 o 
   8   4  13       42.83       23.37     19.76 o 
   9   4  13      922.82      888.18     51.60 o 
  10   4  13       22.30       16.96     21.11 o 
  11   4  13      517.28      492.94     29.69 o 
  12   4  13       51.81       44.25     22.29 o 
  13   4  13      662.25      673.30     33.88 o 
  14   4  13       20.39       29.12     30.49 o 
  15   4  13      265.39      307.94     34.45 o 
  16   4  13       13.20       26.09     30.10 o 
  17   4  13      651.01      652.07     43.96 o 
  18   4  13       38.88       29.65     40.20 o 
   0   5  13      998.57      970.28     44.83 o 
   1   5  13     2208.95     2260.35     44.37 o 
   2   5  13     1262.54     1262.09     43.52 o 
   3   5  13     2144.78     2223.84     53.70 o 
   4   5  13      940.75      914.86     35.08 o 
   5   5  13      649.83      636.94     25.19 o 
   6   5  13     1004.61      966.17     30.90 o 
   7   5  13        9.19       30.30     19.17 o 
   8   5  13      819.10      730.07     31.81 o 
   9   5  13      116.74      123.17     22.06 o 
  10   5  13      945.23      992.75     43.70 o 
  11   5  13      776.45      793.00     66.88 o 
  12   5  13      374.33      393.58     35.33 o 
  13   5  13     1150.93     1182.13     51.21 o 
  14   5  13      692.37      734.56     43.05 o 
  15   5  13     1036.45     1037.17     51.36 o 
  16   5  13      315.92      369.81     39.09 o 
  17   5  13      865.51      959.24     51.25 o 
  18   5  13      454.13      391.36     62.19 o 
   1   6  13     1151.09     1051.78     54.25 o 
   2   6  13        1.64        6.65     30.77 o 
   3   6  13     1289.24     1229.86     60.12 o 
   4   6  13       31.55       14.89     25.83 o 
   5   6  13      848.08      795.45     42.16 o 
   6   6  13       85.63       42.45     27.82 o 
   7   6  13      988.25     1013.72     60.23 o 
   8   6  13       14.13       43.00     36.01 o 
   9   6  13      677.98      639.97     53.66 o 
  10   6  13        1.97      -29.45     39.30 o 
  11   6  13     1084.40     1031.62     69.27 o 
  12   6  13       86.61      112.08     62.58 o 
  13   6  13      335.08      322.46     45.91 o 
  14   6  13       26.75       50.34     38.63 o 
  15   6  13      790.77      857.14     61.27 o 
  16   6  13       12.71       19.06     67.14 o 
   0   7  13     2752.40     3097.99    122.96 o 
   1   7  13     1225.79     1281.88     78.41 o 
   2   7  13      338.73      322.91     43.19 o 
   3   7  13      968.93      980.80     53.96 o 
   4   7  13     2689.21     2745.49     72.24 o 
   5   7  13      394.87      416.59     32.30 o 
   6   7  13      273.07      287.22     33.01 o 
   7   7  13      185.73      177.04     37.98 o 
   8   7  13     1271.99     1307.28    120.72 o 
   9   7  13      239.67      257.58     42.60 o 
  10   7  13      245.29      224.76     42.81 o 
  11   7  13      347.28      365.74     46.61 o 
  12   7  13     1317.78     1418.95    147.69 o 
  13   7  13      301.80      361.49     61.76 o 
  14   7  13      391.86      313.41     70.47 o 
  15   7  13      288.60      300.94     67.15 o 
   1   8  13      637.18      598.31     47.20 o 
   2   8  13       77.65       59.05     34.69 o 
   3   8  13     1042.11     1180.33     61.83 o 
   4   8  13       36.81       61.48     36.70 o 
   5   8  13      627.01      650.82     42.55 o 
   6   8  13       36.38       50.43     45.17 o 
   7   8  13      547.55      530.55     49.70 o 
   8   8  13       32.32        2.25     50.56 o 
   9   8  13      598.65      539.41     50.65 o 
  10   8  13       40.26       65.74     51.81 o 
  11   8  13      448.63      420.68     63.43 o 
  12   8  13       10.38       33.16     61.34 o 
  13   8  13      619.67      650.96     75.46 o 
   2   9  13     2154.66     2346.71     79.25 o 
   3   9  13       63.49       98.81     70.87 o 
   4   9  13      271.76      348.97     43.86 o 
   5   9  13       50.26       39.46     39.53 o 
   6   9  13     1815.01     1937.42     63.66 o 
   7   9  13       13.07       31.37     60.92 o 
   8   9  13      545.45      645.89     54.38 o 
   2   0  14      769.91      682.66     60.55 o 
   4   0  14     9384.63     9737.28    189.01 o 
   6   0  14      578.18      556.08     42.76 o 
   8   0  14     3930.76     4084.36     94.69 o 
  10   0  14      574.67      563.64     43.29 o 
  12   0  14     3139.58     3156.08     88.91 o 
  14   0  14      595.69      456.10     69.66 o 
  16   0  14     2426.02     2665.68    122.90 o 
   1   1  14     4073.20     4047.00     85.39 o 
   2   1  14        8.58       25.87     19.85 o 
   3   1  14     2139.90     2086.47     48.32 o 
   4   1  14      106.25       98.58     20.08 o 
   5   1  14     4722.55     4805.85     63.49 o 
   6   1  14      119.76      103.52     24.01 o 
   7   1  14     1905.89     1848.90     47.58 o 
   8   1  14       16.52       30.02     22.59 o 
   9   1  14     1999.06     1968.60     43.29 o 
  10   1  14        3.30       -1.32     19.41 o 
  11   1  14     3502.84     3618.90     64.20 o 
  12   1  14        4.29        8.93     23.82 o 
  13   1  14     1072.67     1032.67     41.37 o 
  14   1  14       15.37       11.39     25.26 o 
  15   1  14      895.41      915.06     39.26 o 
  16   1  14       73.94      103.63     31.34 o 
  17   1  14     1566.02     1665.95    175.93 o 
   0   2  14     1125.51     1055.53     49.61 o 
   1   2  14      336.03      300.23     26.53 o 
   2   2  14     6188.83     6210.32     95.74 o 
   3   2  14      531.17      481.82     29.52 o 
   4   2  14      678.57      678.22     32.13 o 
   5   2  14      547.46      508.18     26.08 o 
   6   2  14     5721.13     5840.35    118.09 o 
   7   2  14      608.19      591.07     31.81 o 
   8   2  14      332.14      317.66     25.32 o 
   9   2  14      417.56      432.21     29.49 o 
  10   2  14     4555.71     4654.09    101.72 o 
  11   2  14      156.89      134.01     24.54 o 
  12   2  14      840.39      831.88     44.06 o 
  13   2  14        9.95       17.36     24.10 o 
  14   2  14     1360.31     1339.73     61.56 o 
  15   2  14      103.34       95.89     26.63 o 
  16   2  14      520.38      501.76     34.59 o 
  17   2  14      280.72      287.33     33.49 o 
   1   3  14     1416.67     1377.16     48.07 o 
   2   3  14      277.59      247.46     24.75 o 
   3   3  14     2321.26     2370.55     61.98 o 
   4   3  14      218.35      223.26     24.01 o 
   5   3  14     1444.54     1442.95     37.82 o 
   6   3  14       42.53       22.43     19.82 o 
   7   3  14     1004.37      948.62     46.58 o 
   8   3  14        7.91       11.83     22.38 o 
   9   3  14     1952.64     1978.35     49.22 o 
  10   3  14        1.07       -3.78     21.75 o 
  11   3  14      626.65      594.44     33.86 o 
  12   3  14       36.24       38.98     23.08 o 
  13   3  14     1029.29      981.37     39.66 o 
  14   3  14        5.52       -7.17     23.46 o 
  15   3  14      620.22      597.27     35.66 o 
  16   3  14      117.08      111.78     34.40 o 
  17   3  14      669.31      720.35     55.12 o 
  18   3  14      145.44      125.17     68.80 o 
   0   4  14     2585.03     2587.06    112.16 o 
   1   4  14     3036.86     3149.75     80.95 o 
   2   4  14      646.03      624.38     30.36 o 
   3   4  14     1735.00     1766.04     43.89 o 
   4   4  14     2428.17     2381.75     49.92 o 
   5   4  14      905.04      884.17     31.51 o 
   6   4  14      788.08      770.72     30.14 o 
   7   4  14      521.97      507.45     27.23 o 
   8   4  14     1611.54     1706.11     68.51 o 
   9   4  14      456.97      451.38     30.06 o 
  10   4  14      564.12      513.67     31.22 o 
  11   4  14      309.86      277.29     27.71 o 
  12   4  14     1029.69     1043.70     41.45 o 
  13   4  14      412.34      398.67     48.24 o 
  14   4  14      438.13      395.68     38.24 o 
  15   4  14      504.29      520.70     41.07 o 
  16   4  14      766.46      827.55     76.59 o 
  17   4  14      449.32      454.88     47.92 o 
   1   5  14      825.32      802.05     31.59 o 
   2   5  14        2.26        6.98     23.12 o 
   3   5  14     1015.08     1042.58     42.19 o 
   4   5  14        9.21       20.43     19.26 o 
   5   5  14      540.97      583.37     27.45 o 
   6   5  14       15.90       23.92     18.21 o 
   7   5  14      741.32      748.03     49.20 o 
   8   5  14      116.66      125.91     23.83 o 
   9   5  14      560.97      570.44     31.75 o 
  10   5  14       51.76       68.03     28.13 o 
  11   5  14      844.87      842.60     43.67 o 
  12   5  14       14.20       18.91     27.28 o 
  13   5  14      117.13      133.71     31.64 o 
  14   5  14       18.28        9.37     32.93 o 
  15   5  14      724.92      696.91     45.12 o 
  16   5  14        9.34       63.82     59.68 o 
   0   6  14     1079.14     1100.91     83.79 o 
   1   6  14     1782.17     1801.81    111.65 o 
   2   6  14       50.62       54.78     45.59 o 
   3   6  14     1509.52     1700.64     71.33 o 
   4   6  14      666.68      690.97     42.84 o 
   5   6  14      363.76      397.54     35.48 o 
   6   6  14      151.78      169.28     28.02 o 
   7   6  14       14.07       20.17     39.26 o 
   8   6  14      198.50      222.37     43.53 o 
   9   6  14       29.15       21.78     40.58 o 
  10   6  14      193.16      236.98     43.06 o 
  11   6  14      407.94      397.66     49.33 o 
  12   6  14      348.21      310.30     47.81 o 
  13   6  14      596.90      644.35     57.48 o 
  14   6  14       12.76       61.34     66.31 o 
   1   7  14       93.76       91.03     37.29 o 
   2   7  14       72.41      100.38     37.77 o 
   3   7  14      360.82      398.70     36.64 o 
   4   7  14       75.10      123.36     31.08 o 
   5   7  14      282.07      311.70     34.58 o 
   6   7  14       11.88       16.06     26.31 o 
   7   7  14      133.73      142.17     39.06 o 
   8   7  14       15.53       30.68     37.84 o 
   9   7  14       84.06       37.46     37.64 o 
  10   7  14       73.34       90.14     43.90 o 
  11   7  14       93.57       63.52     45.54 o 
  12   7  14       54.48       53.05     64.65 o 
  13   7  14      196.13      190.67     63.00 o 
   0   8  14      206.10      157.51     52.23 o 
   1   8  14      178.24      182.72     39.74 o 
   2   8  14      565.51      604.45     56.80 o 
   3   8  14      127.81      145.90     41.62 o 
   4   8  14       70.70       65.12     40.39 o 
   5   8  14       69.73       89.87     40.15 o 
   6   8  14      379.97      403.88     48.03 o 
   7   8  14       61.36      101.01     33.30 o 
   8   8  14       88.42      103.38     42.58 o 
   9   8  14      113.34      100.30     55.54 o 
  10   8  14      533.71      613.61     76.29 o 
  11   8  14       46.22       56.37     70.46 o 
   2   9  14       11.54        6.63     62.17 o 
   3   9  14      143.45      147.61     42.42 o 
   4   9  14       20.76       17.23     52.63 o 
   5   9  14      209.62      208.05     44.12 o 
   6   9  14       23.84       31.97     45.87 o 
   7   9  14       43.37       78.53     48.05 o 
   2   0  15        3.06        9.57     26.04 o 
   4   0  15       12.53       24.83     27.25 o 
   6   0  15       79.93       83.87     35.63 o 
   8   0  15       21.24       27.99     33.51 o 
  10   0  15       40.82       29.76     57.19 o 
  12   0  15       12.51        8.43     35.17 o 
  14   0  15       76.85      128.08     42.19 o 
  16   0  15       18.27       44.30     44.11 o 
   0   1  15     1683.15     1616.02     62.73 o 
   1   1  15      108.83      147.12     23.85 o 
   2   1  15      513.38      464.60     29.93 o 
   3   1  15       60.60       68.97     19.92 o 
   4   1  15     1161.21     1168.01     35.90 o 
   5   1  15      134.90      106.06     20.59 o 
   6   1  15      830.60      827.44     35.48 o 
   7   1  15      166.13      188.23     25.27 o 
   8   1  15     1261.39     1271.36     44.00 o 
   9   1  15       60.77       48.87     22.15 o 
  10   1  15      480.64      484.26     37.46 o 
  11   1  15       21.64       47.28     24.10 o 
  12   1  15      585.52      601.49     39.58 o 
  13   1  15       43.77       20.05     23.69 o 
  14   1  15      354.22      368.90     36.19 o 
  15   1  15      125.38      112.08     33.93 o 
  16   1  15      474.85      493.54     49.99 o 
  17   1  15       77.29      106.10     59.68 o 
   1   2  15      284.98      289.50     26.09 o 
   2   2  15        1.75        6.98     22.76 o 
   3   2  15      345.89      330.18     28.15 o 
   4   2  15      117.07      116.64     21.57 o 
   5   2  15      454.12      392.34     26.50 o 
   6   2  15      129.78      111.86     24.70 o 
   7   2  15      427.46      372.76     30.47 o 
   8   2  15       75.81       82.34     24.71 o 
   9   2  15       95.27       94.40     25.52 o 
  10   2  15       26.87       52.80     22.60 o 
  11   2  15      573.20      633.26     31.63 o 
  12   2  15       22.10       27.01     25.53 o 
  13   2  15       68.32       46.88     26.93 o 
  14   2  15        8.73       -0.99     27.89 o 
  15   2  15      222.32      234.42     30.78 o 
  16   2  15      105.28       68.99     34.34 o 
  17   2  15       76.35       92.01     70.46 o 
   0   3  15      194.63      175.70     36.35 o 
   1   3  15      499.86      517.67     30.23 o 
   2   3  15     1000.85      921.93     36.37 o 
   3   3  15      494.93      462.29     30.06 o 
   4   3  15      423.17      374.57     26.62 o 
   5   3  15      552.94      534.25     28.50 o 
   6   3  15      881.61      846.39     33.38 o 
   7   3  15      867.70      813.70     36.66 o 
   8   3  15      598.98      562.83     32.73 o 
   9   3  15     1009.61      958.04     59.22 o 
  10   3  15      839.75      869.10     38.42 o 
  11   3  15      498.44      471.92     34.26 o 
  12   3  15      229.52      216.67     27.87 o 
  13   3  15      143.72      124.72     27.79 o 
  14   3  15      436.67      434.44     32.88 o 
  15   3  15      186.90      188.82     39.32 o 
  16   3  15       90.39       11.46     41.41 o 
   1   4  15      563.69      550.08     35.71 o 
   2   4  15       47.53       30.56     22.63 o 
   3   4  15      565.95      558.52     31.76 o 
   4   4  15        4.25       12.33     20.54 o 
   5   4  15      708.36      669.97     30.67 o 
   6   4  15       25.82       21.99     20.70 o 
   7   4  15      455.66      444.92     31.02 o 
   8   4  15       20.13       47.53     21.20 o 
   9   4  15      438.40      471.07     28.65 o 
  10   4  15       98.13       82.90     24.64 o 
  11   4  15      305.64      282.53     30.49 o 
  12   4  15       92.17       89.28     31.48 o 
  13   4  15      477.81      490.22     40.61 o 
  14   4  15       30.46       21.24     31.14 o 
  15   4  15      180.67      236.79     46.36 o 
   0   5  15      726.96      679.26     75.47 o 
   1   5  15     1150.57     1124.35     62.77 o 
   2   5  15      879.60      890.46     42.08 o 
   3   5  15     1090.74     1095.76     45.89 o 
   4   5  15      649.03      637.14     34.67 o 
   5   5  15      609.45      614.14     33.37 o 
   6   5  15      695.21      660.31     30.39 o 
   7   5  15      179.55      176.02     25.60 o 
   8   5  15      532.53      485.72     28.43 o 
   9   5  15      267.88      262.73     35.06 o 
  10   5  15      616.13      587.90     41.21 o 
  11   5  15      616.69      636.99     41.22 o 
  12   5  15      383.45      432.23     37.97 o 
  13   5  15      904.03      902.91     48.81 o 
   1   6  15      537.46      520.52     85.00 o 
   2   6  15       29.91       18.24     75.43 o 
   3   6  15      835.16      838.47     57.25 o 
   4   6  15       29.01       60.87     31.33 o 
   5   6  15      615.52      680.77     44.18 o 
   6   6  15       21.85       35.11     28.86 o 
   7   6  15      724.55      692.85     56.08 o 
   8   6  15       21.81       15.19     31.28 o 
   9   6  15      339.93      405.14     53.00 o 
  10   6  15      123.59      135.17     51.81 o 
  11   6  15      410.43      415.36     49.82 o 
  12   6  15       83.97      128.48     58.85 o 
   0   7  15     2174.05     2066.59    109.60 o 
   1   7  15      506.20      482.37     49.54 o 
   2   7  15      171.99      218.05     41.88 o 
   3   7  15      297.18      336.75     38.49 o 
   4   7  15      867.50      876.58     46.97 o 
   5   7  15      165.11      155.35     33.93 o 
   6   7  15      230.63      237.04     47.12 o 
   7   7  15      200.17      239.01     46.88 o 
   8   7  15     1121.73     1296.54     57.86 o 
   9   7  15      269.60      350.56     50.58 o 
  10   7  15      353.99      404.60     70.47 o 
   1   8  15      465.98      411.83     45.69 o 
   2   8  15        5.94       55.23     38.95 o 
   3   8  15      627.87      591.67     55.11 o 
   4   8  15       15.18       16.82     41.29 o 
   5   8  15      245.92      239.14     43.27 o 
   6   8  15       40.10        9.91     44.25 o 
   7   8  15      470.28      563.05     56.98 o 
   8   8  15        4.53       34.81     66.31 o 
   1   9  15        9.28      -30.67     67.14 o 
   2   9  15     1111.76     1126.54     92.08 o 
   3   9  15       24.86       28.18     70.46 o 
   4   9  15      114.39      141.57     49.51 o 
   5   9  15       30.90      -24.04     72.94 o 
   0   0  16     3423.17     3292.78    128.02 o 
   2   0  16     3520.57     3597.41    117.64 o 
   4   0  16     2357.66     2460.52     79.84 o 
   6   0  16     2610.79     2570.76     83.40 o 
   8   0  16     2406.79     2354.29    123.33 o 
  10   0  16     1648.19     1746.44     91.71 o 
  12   0  16     1963.29     2086.51     79.82 o 
  14   0  16     2093.32     2254.39     86.86 o 
   1   1  16     2087.43     2148.43     53.31 o 
   2   1  16       25.65        7.26     22.83 o 
   3   1  16     1714.80     1669.80     48.68 o 
   4   1  16        9.96       13.98     22.38 o 
   5   1  16     1296.43     1361.78     45.19 o 
   6   1  16       35.33       41.63     23.60 o 
   7   1  16     1731.16     1762.69     59.57 o 
   8   1  16       34.01       36.83     25.90 o 
   9   1  16     1822.25     1937.96     54.14 o 
  10   1  16       30.08       36.05     26.55 o 
  11   1  16      683.71      654.87     37.35 o 
  12   1  16       37.04       24.18     27.68 o 
  13   1  16     1183.00     1214.25     47.64 o 
  14   1  16       59.95       62.54     27.98 o 
  15   1  16      856.03      938.88     94.55 o 
   0   2  16     1609.87     1575.34     67.37 o 
   1   2  16      175.16      153.77     25.27 o 
   2   2  16     1865.39     1830.54     61.47 o 
   3   2  16       81.75       65.00     25.37 o 
   4   2  16     1521.01     1401.44     41.57 o 
   5   2  16      165.64      145.91     25.62 o 
   6   2  16     1803.71     1812.51     68.30 o 
   7   2  16      467.32      415.72     35.70 o 
   8   2  16     2461.28     2472.91     73.36 o 
   9   2  16      288.99      285.94     30.25 o 
  10   2  16      943.08     1015.41     43.50 o 
  11   2  16      133.73      106.68     28.23 o 
  12   2  16     1229.42     1289.11     47.71 o 
  13   2  16       92.51      109.03     27.63 o 
  14   2  16     1283.43     1491.83     54.37 o 
  15   2  16      135.60      100.30     60.51 o 
   1   3  16     1321.15     1325.96     44.01 o 
   2   3  16        5.60      -17.52     23.46 o 
   3   3  16     1249.86     1256.53     43.27 o 
   4   3  16       37.27       30.28     22.45 o 
   5   3  16     1201.67     1194.13     38.09 o 
   6   3  16       49.99       58.88     24.06 o 
   7   3  16     1279.63     1265.68     44.44 o 
   8   3  16       40.25       40.88     24.40 o 
   9   3  16      730.13      744.82     39.46 o 
  10   3  16       39.40       32.75     26.28 o 
  11   3  16      794.21      785.69     38.55 o 
  12   3  16       13.38       38.58     24.89 o 
  13   3  16      917.93      950.82     39.47 o 
  14   3  16        4.86       86.48     41.98 o 
  15   3  16      502.57      548.92     79.60 o 
   0   4  16      926.89      898.79     53.01 o 
   1   4  16      282.59      243.30     33.16 o 
   2   4  16      727.49      743.77     41.02 o 
   3   4  16       34.38       41.00     23.34 o 
   4   4  16      723.97      693.05     32.01 o 
   5   4  16      268.50      262.34     25.48 o 
   6   4  16      605.75      637.07     35.47 o 
   7   4  16      778.13      787.81     37.02 o 
   8   4  16      686.10      687.19     36.95 o 
   9   4  16      550.38      564.11     35.69 o 
  10   4  16      572.89      556.67     35.19 o 
  11   4  16      284.75      296.82     28.26 o 
  12   4  16      466.51      473.95     41.36 o 
  13   4  16      539.44      465.18     67.99 o 
  14   4  16      379.39      315.89     60.52 o 
   1   5  16      437.71      441.60     61.77 o 
   2   5  16       14.29        4.26     38.36 o 
   3   5  16      465.85      469.25     49.21 o 
   4   5  16        3.30       21.26     29.54 o 
   5   5  16      352.97      390.35     38.40 o 
   6   5  16        7.58        1.49     25.70 o 
   7   5  16      523.87      460.17     39.42 o 
   8   5  16       12.17      -13.74     31.40 o 
   9   5  16      294.53      349.37     69.64 o 
  10   5  16       51.14       71.45     37.77 o 
  11   5  16      214.48      236.61     43.23 o 
   0   6  16      356.13      422.84     67.16 o 
   1   6  16      281.47      282.69     47.75 o 
   2   6  16      253.14      316.12     46.54 o 
   3   6  16      259.13      304.19     34.91 o 
   4   6  16      335.80      336.91     38.65 o 
   5   6  16      281.96      301.05     38.56 o 
   6   6  16      266.47      292.77     46.86 o 
   7   6  16      462.67      533.99     56.86 o 
   8   6  16      396.48      422.21     52.14 o 
   9   6  16      362.32      417.32     52.27 o 
   1   7  16      127.61      157.58     40.73 o 
   2   7  16       26.29        0.76     40.98 o 
   3   7  16      134.63      129.23     39.29 o 
   4   7  16       33.97       45.25     34.54 o 
   5   7  16      138.89      109.42     45.13 o 
   6   7  16       39.42       85.65     47.74 o 
   7   7  16      180.02      193.01     44.18 o 
   0   8  16      158.33      141.75     66.32 o 
   1   8  16       67.57       37.30     66.31 o 
   2   8  16      362.66      356.69     48.28 o 
   3   8  16       67.47       56.15     47.09 o 
   4   8  16      228.53      342.38     72.12 o 
   2   0  17        3.53       28.50     56.78 o 
   4   0  17        4.13       -7.20     38.95 o 
   6   0  17       17.62       48.89     36.91 o 
   8   0  17       17.36       -2.70     38.08 o 
  10   0  17       29.63       24.89     35.52 o 
  12   0  17       50.02       29.80     40.12 o 
   0   1  17     1177.35     1241.16    111.59 o 
   1   1  17      211.10      214.02     28.66 o 
   2   1  17     1580.90     1503.27     42.42 o 
   3   1  17       59.86       56.64     21.84 o 
   4   1  17      175.94      155.33     25.40 o 
   5   1  17       48.35       41.55     26.86 o 
   6   1  17      872.40      921.00     42.12 o 
   7   1  17      111.78      112.78     27.54 o 
   8   1  17      168.11      162.05     30.35 o 
   9   1  17       60.11       71.76     25.04 o 
  10   1  17      473.36      544.26     37.54 o 
  11   1  17       97.96       93.91     29.34 o 
  12   1  17      345.00      352.48     39.29 o 
  13   1  17       97.88      111.91     61.34 o 
   1   2  17      144.34      144.04     25.45 o 
   2   2  17        6.61       34.72     24.20 o 
   3   2  17       70.59       80.03     22.84 o 
   4   2  17        5.71      -10.41     21.58 o 
   5   2  17      107.81       96.29     27.70 o 
   6   2  17       19.77        3.88     26.02 o 
   7   2  17       56.90       31.26     23.64 o 
   8   2  17       44.06       52.16     27.04 o 
   9   2  17      146.53      159.95     29.86 o 
  10   2  17       69.51       72.38     26.51 o 
  11   2  17      122.04      138.66     31.59 o 
  12   2  17      253.89      274.43     43.67 o 
  13   2  17       85.06       56.37     63.00 o 
   0   3  17     1088.93      990.32     57.01 o 
   1   3  17      480.26      484.62     34.47 o 
   2   3  17        7.62       -0.28     24.67 o 
   3   3  17      562.76      585.45     32.06 o 
   4   3  17     1020.08     1075.74     39.11 o 
   5   3  17      916.82     1012.79     38.88 o 
   6   3  17       55.00       59.30     24.28 o 
   7   3  17      973.68      959.26     42.99 o 
   8   3  17     1035.01     1208.09     46.44 o 
   9   3  17      776.98      774.80     58.54 o 
  10   3  17        8.52       29.71     29.69 o 
  11   3  17      501.75      546.04     51.56 o 
  12   3  17      499.87      540.66     52.47 o 
   1   4  17      443.11      411.33     61.42 o 
   2   4  17       69.36       63.92     30.11 o 
   3   4  17      663.48      655.84     38.32 o 
   4   4  17      194.00      187.87     25.19 o 
   5   4  17      152.17      122.82     24.14 o 
   6   4  17       71.91      113.96     27.10 o 
   7   4  17      623.99      636.64     37.47 o 
   8   4  17       64.06       38.88     26.84 o 
   9   4  17      285.12      336.01     40.81 o 
  10   4  17      174.21      171.39     56.37 o 
  11   4  17      388.87      347.40     64.67 o 
  12   4  17       52.92       56.37     57.19 o 
   0   5  17      318.76      311.73     72.96 o 
   1   5  17      798.26      755.07     56.00 o 
   2   5  17      317.30      371.37     48.36 o 
   3   5  17      725.43      770.93     54.46 o 
   4   5  17      412.64      409.66     40.91 o 
   5   5  17      835.57      839.82     50.84 o 
   6   5  17      270.07      350.05     54.96 o 
   7   5  17     1081.14     1123.73     64.45 o 
   8   5  17      335.92      346.43     63.84 o 
   1   6  17      541.39      582.70     52.48 o 
   2   6  17       36.01        7.20     40.48 o 
   3   6  17      283.66      339.08     40.32 o 
   4   6  17        1.62       23.35     35.79 o 
   5   6  17      517.09      515.42     44.54 o 
   6   6  17       49.24       66.31     63.83 o 
   0   7  17       44.98        4.14     63.00 o 
   1   7  17      189.85      144.72     48.61 o 
   2   7  17      940.58     1051.54     64.81 o 
   3   7  17      158.36      104.68     47.76 o 
   0   0  18      205.70      154.19     59.69 o 
   2   0  18     4467.58     4773.54     95.10 o 
   4   0  18      379.13      307.71     46.30 o 
   6   0  18      980.69      927.36     64.65 o 
   8   0  18      979.33      983.62     64.22 o 
  10   0  18     1442.57     1569.97     75.69 o 
   1   1  18      891.34      842.49     40.45 o 
   2   1  18       18.73       46.97     26.92 o 
   3   1  18     1111.70     1163.74     41.87 o 
   4   1  18        4.42        9.23     27.54 o 
   5   1  18     1450.17     1440.62     51.20 o 
   6   1  18       24.89        4.91     26.45 o 
   7   1  18      653.88      675.36     40.62 o 
   8   1  18        1.53      -15.18     28.59 o 
   9   1  18      583.39      584.20     40.22 o 
  10   1  18       21.42        5.56     41.88 o 
   0   2  18     2485.98     2491.87    169.00 o 
   1   2  18      169.86      176.96     28.95 o 
   2   2  18      153.99      146.98     27.23 o 
   3   2  18      102.34       80.45     25.45 o 
   4   2  18     2003.73     2015.83     52.20 o 
   5   2  18       98.40      108.74     28.03 o 
   6   2  18      268.92      247.52     33.32 o 
   7   2  18       85.37       79.10     26.15 o 
   8   2  18     1025.16     1127.80     48.56 o 
   9   2  18       56.84       53.47     38.31 o 
  10   2  18      437.74      426.38     57.21 o 
   1   3  18      560.46      524.96     42.42 o 
   2   3  18       64.51       34.06     27.37 o 
   3   3  18     1291.69     1335.60     42.70 o 
   4   3  18      184.35      188.16     27.62 o 
   5   3  18      345.63      367.24     35.42 o 
   6   3  18       48.20       46.35     26.68 o 
   7   3  18      763.96      830.39     42.77 o 
   8   3  18       50.14       63.00     39.30 o 
   9   3  18      674.54      732.80     75.47 o 
  10   3  18      127.96      170.17     42.47 o 
   0   4  18      282.11      291.83     67.15 o 
   1   4  18      465.75      456.71     52.86 o 
   2   4  18      692.46      764.80     59.23 o 
   3   4  18      241.94      165.41     35.27 o 
   4   4  18      221.53      182.55     31.89 o 
   5   4  18      362.94      368.86     34.61 o 
   6   4  18      678.74      737.83     49.20 o 
   7   4  18      567.49      581.12     49.42 o 
   8   4  18      198.56      251.42     44.77 o 
   9   4  18      168.96      250.35     64.66 o 
   1   5  18      296.74      248.59     61.35 o 
   2   5  18       95.46       94.08     47.48 o 
   3   5  18      247.02      355.88     50.40 o 
   4   5  18       80.08       44.76     68.80 o 
   2   0  19       20.91       17.82     49.32 o 
   4   0  19       22.03       41.80     39.61 o 
   6   0  19        7.72       24.87     64.65 o 
   0   1  19     2284.18     2455.67     90.71 o 
   1   1  19      207.21      199.35     31.42 o 
   2   1  19     1517.54     1551.53     51.47 o 
   3   1  19      127.64      120.29     29.73 o 
   4   1  19      721.48      738.59     43.24 o 
   5   1  19       64.90       84.63     33.90 o 
   6   1  19      397.24      412.07     72.96 o 
   1   2  19      195.98      221.47     33.63 o 
   2   2  19       23.57       30.83     25.19 o 
   3   2  19       23.18       40.35     25.11 o 
   4   2  19       13.09        9.13     43.08 o 
   5   2  19      208.46      272.82     44.23 o 
   6   2  19        6.81        4.14     62.99 o 
   0   3  19      319.89      217.92     47.77 o 
   1   3  19      258.38      235.20     37.03 o 
   2   3  19      223.51      138.44     58.03 o 
   3   3  19      624.70      643.79     65.10 o 
   4   3  19      570.21      563.89     52.46 o 
   5   3  19      565.93      596.21     73.80 o 
   6   3  19      355.12      461.80     67.99 o 
                                                 
